# Supplementary material for: Field Margin Plants Support Natural Enemies in Sub-Saharan Africa Smallholder Common Bean Farming Systems
Source: Plants (Basel). 2022 Mar 28;11(7):898. doi: 10.3390/plants11070898 (PMC9002875; doi:10.3390/plants11070898)
Supplement: Supplementary file 1 [file plants-11-00898-s001.zip]

Archive with 1 entries (1 files):
- plants-1644692-supplementary.xlsx
