# Supplementary material for: Field Margin Plants Support Natural Enemies in Sub-Saharan Africa Smallholder Common Bean Farming Systems
Source: Plants (Basel). 2022 Mar 28;11(7):898. doi: 10.3390/plants11070898 (PMC9002875; doi:10.3390/plants11070898)
Supplement: Supplementary file 1 [file plants-11-00898-s001.zip › plants-1644692-supplementary.xlsx]

## Sheet: dyed NEs
Treatment plot	TreatID	Rep	Exp	lady beetle	syrphid fly	predatory bug	lacewing	parasitoid wasp	predatory fly
Biden pilosa	1	1	1	12	3	8	7	0	1
Parthenium hysterophorus	2	1	1	2	8	2	2	4	3
Tagetes minuta	3	1	1	4	8	0	10	1	5
Control	4	1	1	5	5	0	2	2	1
Biden pilosa	1	2	1	13	2	4	6	4	1
Parthenium hysterophorus	2	2	1	5	7	3	0	3	2
Tagetes minuta	3	2	1	5	10	0	5	1	5
Control	4	2	1	0	2	1	3	3	2
Biden pilosa	1	3	1	4	1	4	4	2	0
Parthenium hysterophorus	2	3	1	6	8	1	2	1	1
Tagetes minuta	3	3	1	8	6	2	9	5	1
Control	4	3	1	3	12	0	2	2	3
Biden pilosa	1	4	1	9	4	5	9	2	4
Parthenium hysterophorus	2	4	1	4	6	3	4	1	1
Tagetes minuta	3	4	1	8	9	1	4	6	0
Control	4	4	0	2	3	2	1	0	1

## Sheet: NEs in margin
Treatment plot	TreatID	Month	Rep	lady beetle	syrphid fly	predatory bug	lacewing	parasitoid wasp	predatory fly
Biden pilosa	1	April	1	8	2	2	5	6	3
Biden pilosa	1	May	1	5	4	6	1	5	5
Biden pilosa	1	June	1	1	2	3	1	2	1
Parthenium hysterophorus	2	April	1	4	6	4	0	2	0
Parthenium hysterophorus	2	May	1	1	5	4	0	1	2
Parthenium hysterophorus	2	June	1	1	7	1	1	0	0
Tagetes minuta	3	April	1	3	9	2	2	4	1
Tagetes minuta	3	May	1	2	6	1	2	1	0
Tagetes minuta	3	June	1	0	2	0	1	0	0
Control	4	April	1	0	6	1	2	0	3
Control	4	May	1	0	0	3	2	0	1
Control	4	June	1	1	0	0	0	1	2
Biden pilosa	1	April	2	12	5	6	5	0	0
Biden pilosa	1	May	2	2	0	3	0	1	0
Biden pilosa	1	June	2	8	1	2	1	0	2
Parthenium hysterophorus	2	April	2	3	7	4	4	5	0
Parthenium hysterophorus	2	May	2	1	2	0	0	1	1
Parthenium hysterophorus	2	June	2	1	1	0	2	0	1
Tagetes minuta	3	April	2	1	3	1	4	7	2
Tagetes minuta	3	May	2	1	4	0	1	4	1
Tagetes minuta	3	June	2	2	1	2	1	1	1
Control	4	April	2	1	0	3	2	0	1
Control	4	May	2	0	0	3	1	0	0
Control	4	June	2	1	0	1	2	0	0
Biden pilosa	1	April	3	5	5	5	8	6	3
Biden pilosa	1	May	3	5	2	1	1	2	0
Biden pilosa	1	June	3	10	2	3	6	0	1
Parthenium hysterophorus	2	April	3	3	7	2	0	3	2
Parthenium hysterophorus	2	May	3	0	8	0	0	1	0
Parthenium hysterophorus	2	June	3	1	2	0	2	0	0
Tagetes minuta	3	April	3	6	3	1	8	2	1
Tagetes minuta	3	May	3	9	7	13	8	4	1
Tagetes minuta	3	June	3	1	1	0	0	0	0
Control	4	April	3	2	3	1	4	1	2
Control	4	May	3	7	0	1	0	1	0
Control	4	June	3	5	8	0	0	0	2
Biden pilosa	1	April	4	7	5	6	5	5	3
Biden pilosa	1	May	4	8	4	8	8	3	1
Biden pilosa	1	June	4	0	0	0	1	0	1
Parthenium hysterophorus	2	April	4	3	1	4	6	3	3
Parthenium hysterophorus	2	May	4	7	7	9	9	4	1
Parthenium hysterophorus	2	June	4	1	1	1	5	2	3
Tagetes minuta	3	April	4	1	3	4	1	1	2
Tagetes minuta	3	May	4	7	8	9	7	0	0
Tagetes minuta	3	June	4	7	8	8	8	0	0
Control	4	April	4	1	3	2	4	2	1
Control	4	May	4	1	1	0	0	1	8
Control	4	June	4	3	2	0	1	0	1

## Sheet: cage trial data
TreatID	Rep	Stage	Exp	day 1	day2	day3	day4	day5	day6	day7	day10	day13	day16	day19	day22	day25	day28	day31
1	1	Parasitoids	1	5	3	3	4	3	3	4	6	6	11	12	13	14	10	12
1	1	mummies	1	0	0	0	0	1	3	9	19	24	15	13	11	17	8	8
2	1	Parasitoids	1	4	2	2	1	0	1	2	4	6	9	11	9	10	8	9
2	1	mummies	1	0	0	0	1	3	3	8	15	12	13	7	13	11	9	11
3	1	Parasitoids	1	3	5	4	3	4	2	3	9	7	8	9	11	11	9	11
3	1	mummies	1	0	0	0	0	0	5	10	19	20	18	15	14	11	7	10
4	1	Parasitoids	1	5	2	1	1	1	2	4	6	7	8	7	11	12	9	12
4	1	mummies	1	0	0	0	0	1	5	5	20	23	22	12	15	12	7	9
5	1	Parasitoids	1	0	0	0	0	0	0	0	1	0	0	0	0	0	0	0
5	1	mummies	1	0	0	1	0	0	0	0	0	0	0	0	0	0	0	1
6	1	Parasitoids	1	4	2	1	2	1	2	2	3	5	10	11	9	11	6	7
6	1	mummies	1	0	0	0	0	2	5	6	16	24	10	16	17	15	8	5
1	2	Parasitoids	1	4	3	3	4	3	3	5	5	6	11	12	10	15	10	9
1	2	mummies	1	0	0	0	1	3	5	4	21	22	22	18	17	16	2	6
2	2	Parasitoids	1	4	3	1	2	2	1	3	5	4	12	11	9	11	1	3
2	2	mummies	1	0	0	0	0	1	4	6	15	21	20	13	14	19	8	10
3	2	Parasitoids	1	3	1	3	2	0	1	2	3	3	10	11	9	10	7	6
3	2	mummies	1	0	0	0	1	1	7	7	16	22	13	14	11	10	6	12
4	2	Parasitoids	1	6	3	2	3	1	2	1	0	3	8	12	11	11	7	6
4	2	mummies	1	0	0	0	1	4	3	6	11	13	11	16	14	17	8	7
5	2	Parasitoids	1	0	0	0	0	0	0	0	0	0	0	0	0	0	0	0
5	2	mummies	1	0	0	0	0	0	0	1	0	0	0	0	1	0	0	0
6	2	Parasitoids	1	5	2	2	3	0	1	1	3	3	8	11	10	11	4	7
6	2	mummies	1	0	0	0	0	1	4	6	16	14	15	13	14	13	9	11
1	3	Parasitoids	1	4	5	3	4	3	3	2	5	5	10	12	12	14	4	5
1	3	mummies	1	0	0	1	3	2	2	6	17	18	14	13	12	10	11	16
2	3	Parasitoids	1	5	3	1	1	1	2	3	4	6	12	12	10	11	5	8
2	3	mummies	1	0	0	0	0	1	3	7	12	16	11	10	17	13	8	8
3	3	Parasitoids	1	3	3	2	1	2	0	3	3	4	10	14	12	16	1	4
3	3	mummies	1	0	0	1	1	3	6	4	12	16	17	14	15	13	9	12
4	3	Parasitoids	1	3	3	1	0	0	1	2	3	6	11	12	9	12	10	10
4	3	mummies	1	0	0	0	0	2	3	3	13	15	15	13	19	14	10	11
5	3	Parasitoids	1	0	0	0	0	0	0	0	0	0	0	0	0	0	0	0
5	3	mummies	1	0	0	0	0	0	0	0	0	0	0	0	0	0	0	0
6	3	Parasitoids	1	3	3	1	1	1	2	2	4	6	7	9	9	10	7	4
6	3	mummies	1	0	0	0	0	3	1	4	9	15	10	10	8	7	7	8
1	4	Parasitoids	1	5	4	4	3	2	3	3	5	6	10	13	15	20	6	7
1	4	mummies	1	0	0	0	0	5	5	9	16	23	23	13	21	17	10	9
2	4	Parasitoids	1	2	1	2	2	0	1	3	2	3	12	12	10	13	4	9
2	4	mummies	1	0	0	0	0	0	1	10	11	16	15	9	17	12	11	8
3	4	Parasitoids	1	1	2	2	1	1	2	1	3	4	10	8	11	12	3	7
3	4	mummies	1	1	0	0	0	0	1	5	14	15	10	9	10	9	8	11
4	4	Parasitoids	1	1	2	3	1	0	1	1	4	3	6	8	7	17	9	11
4	4	mummies	1	0	0	0	0	0	2	3	15	20	12	8	15	10	6	5
5	4	Parasitoids	1	0	0	0	0	0	1	0	0	0	0	0	0	0	0	0
5	4	mummies	1	0	0	0	0	0	0	0	0	0	0	0	0	0	0	0
6	4	Parasitoids	1	2	1	2	1	1	0	2	3	4	12	13	11	14	3	7
6	4	mummies	1	0	0	0	0	1	3	10	13	20	12	10	20	15	10	16

## Sheet: NEs-plant interaction
Farm	Month	Natural enemies	BP	AA	SS	SA	LM1	OB	TP	SI	EH1	LC	BD	LM2	IS	EH2	AC	Cynodon sp	CB
L1	1	Lady beetle	0	0	1	0	0	0	0	0	0	0	0	0	0	0	0	0	0
L1	1	Lady beetle larva	0	0	0	0	0	0	0	0	0	0	0	1	0	0	0	0	0
L1	1	Other predatory beetles	1	0	0	0	0	0	0	0	0	0	0	0	0	0	0	0	0
L1	1	Adult lacewing	0	0	0	0	0	0	0	0	0	0	0	0	0	0	0	1	0
L1	1	Lacewing larva	0	0	0	0	0	0	0	0	0	1	0	0	0	0	0	0	0
L1	1	Predatory wasps	0	0	0	0	0	0	0	0	1	0	0	0	0	0	0	0	0
L1	1	Predatory bugs	0	0	0	0	0	0	0	0	0	0	0	0	0	0	0	0	0
L1	1	Parasitic wasps	0	0	0	0	0	0	0	0	0	2	0	0	0	0	0	0	0
L1	1	Hoverfly larva	1	0	0	0	0	0	0	0	0	0	0	0	0	0	0	0	0
L1	1	Adult hoverfly	0	0	0	0	0	0	0	0	0	0	1	0	0	0	0	0	0
L1	1	Predatory flies	0	1	0	0	0	0	0	0	0	0	0	0	0	0	0	0	0
L1	1	Tachinid fly	0	0	0	0	0	0	0	0	0	0	0	0	0	0	0	0	0
L2	1	Lady beetle	0	0	0	0	0	0	0	0	0	0	0	0	0	0	0	0	1
L2	1	Lady beetle larva	0	0	0	0	0	0	0	0	0	0	0	0	0	0	0	1	0
L2	1	Other predatory beetles	0	0	0	0	0	0	0	0	0	0	0	0	0	0	0	0	0
L2	1	Adult lacewing	0	0	0	0	0	0	0	0	0	0	0	0	0	0	0	0	0
L2	1	Lacewing larva	0	0	0	0	0	0	0	0	0	0	0	0	0	0	0	0	0
L2	1	Predatory wasps	1	0	0	0	0	0	0	0	0	0	0	0	0	0	1	0	0
L2	1	Predatory bugs	0	0	0	0	1	0	0	0	0	0	0	0	0	0	1	0	0
L2	1	Parasitic wasps	0	0	1	0	0	0	0	0	0	0	0	0	0	0	0	0	0
L2	1	Hoverfly larva	0	0	0	0	0	0	0	0	0	0	0	0	0	0	0	0	0
L2	1	Adult hoverfly	0	0	0	0	0	0	0	0	0	0	0	0	0	0	0	0	0
L2	1	Predatory flies	0	1	1	0	0	0	0	0	0	0	0	0	0	0	0	0	0
L2	1	Tachinid fly	1	0	0	0	0	0	1	0	1	0	0	0	0	0	0	0	0
L3	1	Lady beetle	1	0	0	1	0	0	0	0	0	0	0	0	0	0	0	0	0
L3	1	Lady beetle larva	0	0	0	0	0	0	0	0	0	0	0	0	0	0	0	0	0
L3	1	Other predatory beetles	0	0	0	0	0	0	0	0	0	0	0	0	0	0	0	0	0
L3	1	Adult lacewing	0	0	0	0	0	0	0	0	0	0	0	0	0	0	0	0	0
L3	1	Lacewing larva	0	0	0	0	0	0	0	0	0	0	0	0	0	0	0	0	0
L3	1	Predatory wasps	0	0	0	0	0	0	0	0	0	0	0	0	0	0	0	0	0
L3	1	Predatory bugs	2	0	0	0	0	0	0	0	0	0	0	0	0	0	0	0	0
L3	1	Parasitic wasps	0	0	0	0	0	0	0	0	1	0	0	0	0	0	0	0	0
L3	1	Hoverfly larva	0	0	0	0	0	0	0	0	0	0	0	0	0	0	0	0	0
L3	1	Adult hoverfly	0	0	0	0	0	0	0	0	3	0	0	0	0	0	0	0	0
L3	1	Predatory flies	0	0	0	0	0	0	0	0	0	0	0	0	0	0	0	0	0
L3	1	Tachinid fly	1	0	1	0	0	0	0	0	1	0	0	0	0	0	0	0	0
L4	1	Lady beetle	1	0	0	1	0	0	0	0	0	0	0	0	0	0	0	0	0
L4	1	Lady beetle larva	0	0	0	0	0	0	0	0	0	0	0	0	0	0	0	0	0
L4	1	Other predatory beetles	0	0	0	0	0	0	0	0	0	0	0	0	0	0	0	0	2
L4	1	Adult lacewing	0	0	0	0	0	0	0	0	0	0	0	0	0	0	0	0	0
L4	1	Lacewing larva	0	0	0	0	0	0	0	0	0	0	0	0	0	0	0	0	0
L4	1	Predatory wasps	0	1	0	0	0	0	0	0	0	0	1	0	0	0	0	0	0
L4	1	Predatory bugs	0	0	0	0	0	0	0	0	1	0	0	0	0	0	0	0	0
L4	1	Parasitic wasps	0	0	0	0	0	0	0	0	1	0	0	0	0	0	0	0	1
L4	1	Hoverfly larva	0	0	0	0	0	0	0	0	0	0	0	1	0	0	0	0	0
L4	1	Adult hoverfly	0	0	0	0	0	0	0	0	0	0	0	0	0	2	0	0	0
L4	1	Predatory flies	0	1	0	0	0	0	0	1	0	1	0	0	0	0	2	0	0
L4	1	Tachinid fly	0	0	0	0	1	0	0	0	1	0	0	0	0	0	0	0	0
L5	1	Lady beetle	1	0	0	1	0	0	0	0	0	0	0	0	0	0	0	0	0
L5	1	Lady beetle larva	0	0	0	0	0	0	0	0	0	0	0	0	0	0	0	1	0
L5	1	Other predatory beetles	0	0	0	0	0	0	0	0	0	0	0	0	0	0	0	0	0
L5	1	Adult lacewing	1	0	0	0	0	0	0	0	0	0	0	0	0	0	0	0	0
L5	1	Lacewing larva	0	0	0	0	0	0	0	0	0	0	0	0	0	0	0	0	0
L5	1	Predatory wasps	0	0	0	0	0	0	0	0	2	0	0	0	0	0	0	0	0
L5	1	Predatory bugs	1	0	0	0	0	1	0	0	2	0	0	0	0	0	1	0	0
L5	1	Parasitic wasps	0	0	0	0	0	0	0	0	0	0	0	0	0	0	0	0	0
L5	1	Hoverfly larva	0	0	1	0	0	0	0	0	0	0	0	0	0	0	0	0	0
L5	1	Adult hoverfly	1	0	0	0	0	0	0	0	0	0	1	0	0	0	0	0	0
L5	1	Predatory flies	1	0	0	0	0	0	0	0	0	1	0	0	0	0	0	0	0
L5	1	Tachinid fly	0	0	0	0	0	0	0	0	1	0	1	0	0	0	0	0	0
L6	1	Lady beetle	0	0	0	0	0	0	0	0	0	0	0	0	0	0	0	0	0
L6	1	Lady beetle larva	1	0	0	0	1	0	0	0	0	0	0	0	0	0	0	0	0
L6	1	Other predatory beetles	0	0	0	0	0	0	0	0	0	0	0	0	0	0	0	0	0
L6	1	Adult lacewing	0	0	0	0	0	0	0	0	0	0	0	0	0	0	0	2	0
L6	1	Lacewing larva	0	0	0	0	0	0	0	0	0	0	0	0	0	0	0	0	0
L6	1	Predatory wasps	0	0	0	0	0	0	0	0	0	0	0	0	0	0	1	0	0
L6	1	Predatory bugs	1	0	0	0	0	0	0	0	0	0	0	0	0	0	1	0	0
L6	1	Parasitic wasps	0	0	0	0	0	0	0	0	3	0	0	0	0	0	0	0	0
L6	1	Hoverfly larva	0	0	0	0	0	0	0	0	0	0	0	0	0	0	0	0	0
L6	1	Adult hoverfly	0	0	0	0	0	0	0	1	0	0	0	0	0	0	0	0	0
L6	1	Predatory flies	0	0	0	0	0	0	0	0	3	0	0	0	0	0	0	0	0
L6	1	Tachinid fly	1	0	0	0	0	0	0	0	0	0	0	0	0	0	1	0	0
L7	1	Lady beetle	0	0	0	0	0	0	0	0	0	0	0	0	0	0	0	0	0
L7	1	Lady beetle larva	2	0	0	0	0	0	0	0	0	0	0	0	0	0	0	0	0
L7	1	Other predatory beetles	0	0	0	0	0	0	0	0	0	0	0	0	0	0	0	0	0
L7	1	Adult lacewing	0	0	1	0	0	0	0	0	0	0	0	0	0	0	0	0	0
L7	1	Lacewing larva	0	0	0	0	0	0	0	0	0	0	0	0	0	0	0	0	0
L7	1	Predatory wasps	0	0	0	0	0	0	0	0	0	0	1	0	0	0	1	0	0
L7	1	Predatory bugs	0	0	0	0	0	0	0	0	0	0	0	0	0	0	0	0	0
L7	1	Parasitic wasps	0	0	0	0	0	0	0	0	1	0	0	0	0	0	0	0	0
L7	1	Hoverfly larva	0	0	1	0	0	0	0	0	0	0	1	0	0	0	0	0	0
L7	1	Adult hoverfly	0	0	0	0	0	0	0	0	0	0	0	0	0	0	0	0	0
L7	1	Predatory flies	0	0	0	0	0	0	0	0	0	0	0	0	0	0	0	0	0
L7	1	Tachinid fly	0	0	0	0	0	0	0	0	0	1	0	0	0	0	0	0	0
L8	1	Lady beetle	0	0	0	0	0	0	0	0	0	0	0	0	0	0	0	0	1
L8	1	Lady beetle larva	0	0	0	0	0	0	0	0	1	0	1	0	0	0	0	0	0
L8	1	Other predatory beetles	0	0	0	0	0	0	0	0	0	0	0	0	0	0	0	0	0
L8	1	Adult lacewing	0	0	0	1	0	0	0	0	0	0	0	0	0	0	0	1	1
L8	1	Lacewing larva	0	0	0	0	0	0	0	0	0	0	1	0	0	0	0	0	0
L8	1	Predatory wasps	0	0	0	0	0	0	0	0	0	0	0	0	0	0	0	0	0
L8	1	Predatory bugs	0	0	0	0	0	0	0	0	0	2	0	0	0	0	1	1	0
L8	1	Parasitic wasps	1	0	0	0	0	0	0	0	1	0	0	0	0	0	0	0	0
L8	1	Hoverfly larva	0	0	0	0	0	0	0	0	0	0	0	0	0	0	0	0	0
L8	1	Adult hoverfly	1	0	0	0	0	0	0	0	0	0	0	0	0	0	0	0	0
L8	1	Predatory flies	0	0	0	0	0	0	0	0	1	0	0	0	0	0	0	0	0
L8	1	Tachinid fly	0	0	0	0	0	0	0	0	0	0	0	0	1	0	0	0	0
H1	1	Lady beetle	3	2	0	0	0	0	0	0	0	0	0	0	0	0	0	0	0
H1	1	Lady beetle larva	4	0	0	0	0	0	2	0	0	0	0	2	0	0	0	0	0
H1	1	Other predatory beetles	1	0	0	0	0	0	0	0	3	0	0	0	3	0	0	0	1
H1	1	Adult lacewing	0	0	0	0	0	0	0	0	0	0	0	0	0	0	0	3	0
H1	1	Lacewing larva	0	0	0	0	0	0	0	0	0	0	0	0	0	0	0	0	0
H1	1	Predatory wasps	0	0	0	0	0	0	0	0	0	0	0	0	3	0	0	0	0
H1	1	Predatory bugs	2	0	3	3	0	0	0	0	0	0	0	0	0	0	0	0	0
H1	1	Parasitic wasps	0	0	2	0	0	0	0	0	0	0	0	0	0	0	0	0	0
H1	1	Hoverfly larva	0	0	0	0	0	0	0	0	0	0	0	0	0	0	0	0	0
H1	1	Adult hoverfly	0	0	0	0	0	0	0	0	0	0	0	0	0	0	0	0	0
H1	1	Predatory flies	0	0	0	0	0	0	0	0	0	0	0	0	0	0	0	0	0
H1	1	Tachinid fly	1	0	0	0	0	0	0	0	1	0	1	1	0	1	0	0	0
H2	1	Lady beetle	2	0	0	2	0	0	0	0	0	0	0	0	0	0	0	0	0
H2	1	Lady beetle larva	3	0	0	0	0	0	0	0	0	0	0	0	0	0	0	0	0
H2	1	Other predatory beetles	0	0	0	0	0	0	0	0	0	0	0	0	0	0	0	0	0
H2	1	Adult lacewing	0	0	0	0	0	0	0	0	0	0	0	0	0	0	0	1	0
H2	1	Lacewing larva	0	0	2	0	0	0	0	0	0	0	0	0	0	0	0	0	0
H2	1	Predatory wasps	0	0	0	0	0	0	0	0	0	3	0	0	0	0	0	0	0
H2	1	Predatory bugs	0	0	0	0	0	0	0	0	0	0	0	0	3	0	0	0	2
H2	1	Parasitic wasps	0	0	0	0	0	0	0	0	0	1	0	0	0	0	0	0	0
H2	1	Hoverfly larva	0	0	0	0	0	1	0	0	0	0	0	0	0	0	0	0	0
H2	1	Adult hoverfly	0	0	0	0	0	0	0	0	0	0	0	0	0	0	0	0	0
H2	1	Predatory flies	0	0	0	0	0	0	0	0	0	0	0	0	0	0	0	0	0
H2	1	Tachinid fly	0	0	0	0	0	0	0	0	1	0	0	0	0	0	0	0	0
H3	1	Lady beetle	3	0	0	0	0	0	0	0	0	0	0	0	0	0	0	0	1
H3	1	Lady beetle larva	1	0	0	0	0	0	0	0	0	0	0	0	0	0	0	0	0
H3	1	Other predatory beetles	1	0	0	0	0	0	0	0	1	0	0	0	0	0	1	0	0
H3	1	Adult lacewing	0	0	0	0	0	0	0	0	0	0	0	0	0	0	0	0	0
H3	1	Lacewing larva	0	0	0	0	0	0	0	0	0	1	0	0	0	0	0	0	0
H3	1	Predatory wasps	1	0	0	0	0	2	0	0	0	0	0	0	0	0	0	0	0
H3	1	Predatory bugs	0	0	0	0	0	0	0	0	0	0	0	0	0	0	2	0	0
H3	1	Parasitic wasps	3	4	0	0	0	0	0	0	0	0	0	0	0	2	0	0	1
H3	1	Hoverfly larva	0	0	0	0	0	0	0	0	0	0	0	0	0	0	0	0	0
H3	1	Adult hoverfly	0	0	0	0	0	0	0	0	0	0	0	0	0	0	0	0	0
H3	1	Predatory flies	0	0	0	0	0	0	0	0	0	0	0	0	0	0	0	0	0
H3	1	Tachinid fly	0	0	0	0	0	1	0	0	0	0	0	1	0	1	0	0	1
H4	1	Lady beetle	0	0	0	0	0	0	0	0	0	0	0	1	0	0	0	0	0
H4	1	Lady beetle larva	4	0	0	0	0	0	0	0	0	0	0	0	0	0	0	0	0
H4	1	Other predatory beetles	0	0	0	0	0	0	0	0	0	0	0	0	0	0	0	0	0
H4	1	Adult lacewing	0	1	0	0	0	0	0	0	0	0	0	0	0	0	0	0	0
H4	1	Lacewing larva	2	0	0	0	0	0	0	0	0	1	0	0	0	0	0	0	0
H4	1	Predatory wasps	0	0	3	0	4	0	0	2	0	0	0	0	0	0	0	0	0
H4	1	Predatory bugs	0	0	0	0	0	0	0	0	0	0	0	0	0	0	3	0	0
H4	1	Parasitic wasps	0	0	3	0	0	1	0	0	0	4	0	0	0	0	1	0	0
H4	1	Hoverfly larva	0	0	0	0	0	0	0	0	0	0	0	0	0	0	0	4	0
H4	1	Adult hoverfly	0	0	0	0	0	0	0	1	0	0	0	0	0	0	0	0	0
H4	1	Predatory flies	0	0	0	0	0	0	0	0	0	0	0	0	0	0	0	0	0
H4	1	Tachinid fly	0	0	1	0	0	0	0	0	1	0	0	0	0	0	1	0	0
H5	1	Lady beetle	1	0	0	1	0	0	0	0	0	0	0	0	0	0	0	0	2
H5	1	Lady beetle larva	0	0	0	0	0	0	0	0	0	0	0	0	0	0	0	0	0
H5	1	Other predatory beetles	2	0	1	0	0	0	0	0	2	0	0	1	0	0	2	0	1
H5	1	Adult lacewing	0	0	0	0	0	0	0	0	0	0	0	0	0	0	0	0	0
H5	1	Lacewing larva	0	0	0	0	0	0	0	0	0	0	0	0	0	0	0	0	0
H5	1	Predatory wasps	1	0	0	0	0	0	0	0	0	0	0	0	0	0	0	0	0
H5	1	Predatory bugs	0	0	0	0	0	0	0	0	0	0	0	0	0	0	0	0	0
H5	1	Parasitic wasps	0	0	0	0	0	0	0	0	0	0	0	0	0	0	0	0	0
H5	1	Hoverfly larva	0	0	0	0	0	0	0	0	0	0	0	0	0	0	0	0	1
H5	1	Adult hoverfly	0	0	0	0	0	0	0	0	0	0	0	0	0	0	0	0	0
H5	1	Predatory flies	0	0	0	0	0	0	0	0	0	0	0	0	0	0	0	0	3
H5	1	Tachinid fly	0	1	0	0	0	0	0	0	0	0	0	0	0	1	0	0	0
H6	1	Lady beetle	0	0	0	0	0	0	0	0	0	0	0	1	0	0	0	0	0
H6	1	Lady beetle larva	0	0	0	0	0	0	0	0	0	0	0	0	0	0	0	0	0
H6	1	Other predatory beetles	0	0	0	0	2	0	0	1	0	0	0	0	0	0	0	0	0
H6	1	Adult lacewing	0	2	0	0	0	0	0	0	0	0	0	0	0	0	0	3	0
H6	1	Lacewing larva	0	0	0	0	0	0	0	0	2	0	0	0	0	0	0	0	0
H6	1	Predatory wasps	0	0	0	0	0	0	0	0	1	0	0	0	0	0	0	0	2
H6	1	Predatory bugs	0	0	0	0	3	0	0	0	0	0	0	0	0	0	0	0	0
H6	1	Parasitic wasps	0	0	0	0	0	0	1	0	0	0	0	0	0	0	4	0	0
H6	1	Hoverfly larva	2	0	0	1	0	0	0	0	0	3	0	0	0	1	0	1	0
H6	1	Adult hoverfly	0	0	0	0	0	0	0	0	0	0	0	0	0	0	2	0	0
H6	1	Predatory flies	0	0	0	0	0	0	0	0	2	0	0	0	0	0	0	0	0
H6	1	Tachinid fly	0	0	0	0	0	0	0	0	1	0	0	0	0	0	0	0	1
H7	1	Lady beetle	0	0	0	0	4	0	0	0	0	1	0	0	0	0	0	0	0
H7	1	Lady beetle larva	0	0	0	2	0	0	0	0	0	0	0	0	0	0	3	0	0
H7	1	Other predatory beetles	1	0	1	0	0	0	0	0	2	0	0	0	0	0	0	0	0
H7	1	Adult lacewing	3	0	2	0	0	0	0	0	0	0	0	0	0	0	0	0	0
H7	1	Lacewing larva	0	0	0	2	0	0	0	0	4	0	0	0	0	0	0	0	0
H7	1	Predatory wasps	0	3	0	0	3	0	0	0	6	0	0	0	0	0	0	0	0
H7	1	Predatory bugs	2	3	0	0	0	0	0	0	1	0	0	0	0	0	0	0	0
H7	1	Parasitic wasps	0	0	4	0	0	0	0	0	2	0	0	3	0	0	0	0	1
H7	1	Hoverfly larva	0	0	0	0	0	0	0	0	0	0	1	0	0	0	0	0	0
H7	1	Adult hoverfly	0	0	0	0	0	0	0	1	3	0	0	0	0	0	0	0	0
H7	1	Predatory flies	0	0	0	0	0	0	0	0	0	0	0	0	0	0	0	0	0
H7	1	Tachinid fly	0	0	0	0	0	0	0	3	0	1	2	0	0	1	0	0	1
H8	1	Lady beetle	1	0	0	2	0	0	0	0	0	0	0	0	0	0	0	0	0
H8	1	Lady beetle larva	2	0	0	0	0	0	0	0	0	0	0	0	0	0	0	3	0
H8	1	Other predatory beetles	1	1	0	0	1	0	0	0	1	0	1	0	0	0	2	0	0
H8	1	Adult lacewing	0	0	0	0	0	0	0	0	0	0	0	0	0	0	0	1	0
H8	1	Lacewing larva	0	0	0	0	0	0	0	0	1	1	0	0	0	1	0	0	0
H8	1	Predatory wasps	1	0	0	0	0	0	0	0	0	0	0	0	0	0	0	0	0
H8	1	Predatory bugs	0	0	1	0	0	0	0	0	0	0	0	0	0	0	0	0	0
H8	1	Parasitic wasps	0	2	0	0	0	0	0	0	0	0	0	0	0	0	0	0	0
H8	1	Hoverfly larva	0	0	0	0	0	0	0	0	0	0	0	0	0	0	0	0	2
H8	1	Adult hoverfly	0	0	0	0	0	0	0	0	1	0	0	0	0	0	0	0	0
H8	1	Predatory flies	0	0	0	0	0	0	0	0	0	4	0	0	0	0	3	0	0
H8	1	Tachinid fly	0	0	0	0	0	0	0	0	0	1	1	0	0	2	0	0	0
L1	2	Lady beetle	2	2	1	0	0	0	0	0	0	0	0	0	0	0	0	0	1
L1	2	Lady beetle larva	0	0	0	0	0	1	0	0	0	0	0	2	0	0	0	0	0
L1	2	Other predatory beetles	0	0	0	0	0	0	0	0	0	0	0	0	0	0	0	0	0
L1	2	Adult lacewing	0	0	0	0	0	0	0	0	0	0	0	0	0	0	0	1	0
L1	2	Lacewing larva	0	0	0	0	0	0	0	0	0	0	0	0	0	0	0	1	0
L1	2	Predatory wasps	0	0	0	0	0	0	0	0	0	0	0	0	0	1	0	0	0
L1	2	Predatory bugs	1	0	0	0	0	1	1	0	2	0	0	1	0	0	0	0	0
L1	2	Parasitic wasps	0	0	0	0	0	0	0	0	1	0	1	0	0	0	0	1	0
L1	2	Hoverfly larva	0	0	0	0	0	0	0	0	0	0	0	0	0	0	1	0	0
L1	2	Adult hoverfly	0	0	1	0	0	1	0	0	0	0	0	0	0	0	0	0	0
L1	2	Predatory flies	0	0	0	0	0	0	0	0	0	0	1	0	0	0	0	0	0
L1	2	Tachinid fly	0	0	0	0	0	0	0	0	0	0	1	0	0	0	0	1	2
L2	2	Lady beetle	1	0	0	1	0	0	0	0	0	0	0	0	0	0	0	1	0
L2	2	Lady beetle larva	1	0	0	0	0	0	0	0	0	0	0	0	0	0	0	1	0
L2	2	Other predatory beetles	0	0	0	0	0	0	0	0	0	0	0	0	0	0	0	0	0
L2	2	Adult lacewing	0	0	0	0	0	0	0	0	0	0	0	0	0	0	0	1	0
L2	2	Lacewing larva	0	0	0	0	0	0	0	0	0	0	0	0	0	0	0	1	0
L2	2	Predatory wasps	0	0	0	0	0	0	1	1	0	0	0	0	0	0	0	0	0
L2	2	Predatory bugs	1	0	1	0	0	0	0	0	0	0	0	0	0	0	1	0	0
L2	2	Parasitic wasps	0	0	0	0	0	0	0	0	1	0	0	0	0	0	0	0	0
L2	2	Hoverfly larva	1	0	0	0	0	0	0	0	0	0	0	0	0	0	0	0	0
L2	2	Adult hoverfly	0	0	0	0	0	0	0	0	2	0	0	0	0	0	0	0	0
L2	2	Predatory flies	0	2	0	0	0	0	0	0	0	0	0	0	0	0	1	0	0
L2	2	Tachinid fly	1	0	0	0	1	0	1	0	0	0	1	0	0	0	0	0	0
L3	2	Lady beetle	0	0	0	0	0	0	0	0	0	0	0	1	0	0	0	1	0
L3	2	Lady beetle larva	0	0	0	0	0	0	0	0	0	0	0	0	0	0	1	0	0
L3	2	Other predatory beetles	2	0	2	0	0	0	0	0	0	0	0	0	0	0	0	0	1
L3	2	Adult lacewing	0	0	0	0	0	0	0	0	0	0	0	0	0	0	0	0	3
L3	2	Lacewing larva	1	0	0	0	0	0	0	0	1	0	0	0	0	0	0	0	0
L3	2	Predatory wasps	0	0	0	0	0	0	0	0	0	0	0	0	0	0	1	0	1
L3	2	Predatory bugs	0	0	0	0	0	0	1	0	0	0	0	0	0	0	1	0	0
L3	2	Parasitic wasps	0	1	0	0	0	0	0	0	0	0	0	0	0	0	2	0	1
L3	2	Hoverfly larva	1	0	0	1	0	0	0	0	0	0	0	0	0	0	0	0	0
L3	2	Adult hoverfly	0	0	0	0	0	0	0	0	0	0	0	0	0	0	0	0	3
L3	2	Predatory flies	0	0	0	0	0	0	0	0	0	0	0	0	0	0	0	0	0
L3	2	Tachinid fly	0	0	0	0	0	0	0	0	0	1	1	0	0	0	0	0	0
L4	2	Lady beetle	0	0	0	0	0	0	0	0	0	0	0	0	0	0	0	0	0
L4	2	Lady beetle larva	1	0	0	0	0	0	0	0	0	0	0	0	0	0	0	0	0
L4	2	Other predatory beetles	0	0	0	0	0	1	0	0	0	0	0	0	0	0	0	0	0
L4	2	Adult lacewing	0	0	0	0	0	0	0	0	0	0	0	0	0	0	0	0	0
L4	2	Lacewing larva	0	0	0	0	0	0	0	0	0	0	0	0	0	0	0	0	0
L4	2	Predatory wasps	1	0	0	0	0	0	0	0	2	0	0	0	0	0	0	0	0
L4	2	Predatory bugs	0	0	0	0	0	0	0	0	0	0	0	0	0	0	0	0	1
L4	2	Parasitic wasps	0	0	0	0	0	0	0	0	1	0	0	0	0	0	2	0	0
L4	2	Hoverfly larva	0	0	0	0	0	0	0	0	0	0	0	0	0	0	0	0	0
L4	2	Adult hoverfly	0	0	0	0	0	0	0	0	0	0	0	0	0	0	0	0	1
L4	2	Predatory flies	2	0	1	0	0	0	0	0	0	0	0	0	0	0	0	0	1
L4	2	Tachinid fly	0	0	0	0	0	1	0	0	0	0	0	1	0	0	0	0	3
L5	2	Lady beetle	2	0	0	2	1	0	0	0	0	0	0	0	0	0	0	0	0
L5	2	Lady beetle larva	0	0	0	0	0	0	0	0	0	0	0	0	0	0	0	1	0
L5	2	Other predatory beetles	1	0	0	0	1	0	0	0	0	1	0	0	0	0	0	0	0
L5	2	Adult lacewing	0	0	0	0	0	0	0	0	0	0	0	0	0	0	0	0	0
L5	2	Lacewing larva	0	0	0	0	0	0	0	0	0	0	0	0	0	0	0	0	0
L5	2	Predatory wasps	0	0	0	0	0	1	0	0	2	0	0	0	0	0	0	0	1
L5	2	Predatory bugs	0	0	0	0	0	0	0	0	2	0	1	0	0	1	0	0	0
L5	2	Parasitic wasps	2	0	0	0	0	0	0	0	0	0	0	2	0	0	0	0	0
L5	2	Hoverfly larva	0	0	0	0	0	0	0	0	0	0	0	0	0	0	0	0	2
L5	2	Adult hoverfly	0	0	0	0	0	0	0	0	0	0	2	0	0	0	0	0	0
L5	2	Predatory flies	0	1	0	0	0	0	0	0	0	0	0	0	0	0	0	0	1
L5	2	Tachinid fly	1	2	0	0	0	0	0	0	0	0	0	0	0	1	1	0	0
L6	2	Lady beetle	0	0	0	0	0	0	0	0	0	0	0	3	0	1	0	0	1
L6	2	Lady beetle larva	1	0	0	0	0	0	0	0	0	0	0	0	0	0	0	1	0
L6	2	Other predatory beetles	0	0	0	0	0	0	0	0	0	0	0	0	0	0	0	0	0
L6	2	Adult lacewing	0	0	0	0	0	0	0	0	2	0	0	0	0	0	0	0	1
L6	2	Lacewing larva	0	0	0	0	0	0	0	0	0	0	0	0	0	0	0	0	2
L6	2	Predatory wasps	1	0	0	0	0	0	0	0	0	0	0	0	0	1	1	1	0
L6	2	Predatory bugs	0	0	0	0	0	2	0	0	0	0	0	1	0	0	0	0	0
L6	2	Parasitic wasps	0	0	0	0	0	0	1	0	3	0	0	0	0	0	0	0	0
L6	2	Hoverfly larva	0	0	0	0	0	0	1	2	0	0	0	0	0	0	1	0	1
L6	2	Adult hoverfly	0	0	0	0	0	0	0	1	0	0	0	0	0	0	0	0	0
L6	2	Predatory flies	0	0	0	0	0	0	0	0	0	0	0	0	0	0	0	0	1
L6	2	Tachinid fly	0	0	0	0	0	0	0	0	1	0	3	0	0	0	2	0	0
L7	2	Lady beetle	1	0	0	1	0	0	0	0	0	0	0	0	0	0	0	0	2
L7	2	Lady beetle larva	0	0	0	0	0	0	0	0	0	0	0	0	0	0	1	0	0
L7	2	Other predatory beetles	1	0	0	0	1	0	0	0	3	0	0	0	0	0	0	0	2
L7	2	Adult lacewing	0	0	0	0	0	0	0	0	0	0	0	0	0	0	0	0	0
L7	2	Lacewing larva	0	0	0	0	0	0	0	0	0	1	0	0	0	0	0	0	1
L7	2	Predatory wasps	0	0	0	0	0	0	0	0	0	0	0	0	0	0	0	0	0
L7	2	Predatory bugs	0	0	0	0	0	0	0	0	0	0	0	0	0	0	0	0	0
L7	2	Parasitic wasps	1	1	0	0	0	0	0	0	0	0	0	0	0	0	2	0	0
L7	2	Hoverfly larva	0	0	2	0	0	0	0	0	0	0	0	0	0	0	0	0	0
L7	2	Adult hoverfly	0	0	0	0	0	1	0	0	0	0	0	0	0	0	1	0	0
L7	2	Predatory flies	0	0	0	0	0	0	0	0	0	0	1	0	0	0	0	0	0
L7	2	Tachinid fly	0	0	0	0	0	0	0	0	0	0	2	0	0	0	0	0	0
L8	2	Lady beetle	0	0	0	0	0	0	0	0	0	0	0	0	0	0	0	0	0
L8	2	Lady beetle larva	1	0	0	0	0	0	0	0	0	0	0	2	0	0	0	0	0
L8	2	Other predatory beetles	0	0	0	0	0	0	0	0	0	0	0	0	0	0	0	0	0
L8	2	Adult lacewing	0	1	0	0	0	0	0	0	0	0	0	0	0	0	0	0	0
L8	2	Lacewing larva	2	0	0	0	0	0	0	0	0	0	0	0	0	0	0	0	0
L8	2	Predatory wasps	0	0	0	0	0	0	0	0	0	0	0	0	0	0	0	0	0
L8	2	Predatory bugs	1	0	0	0	0	0	1	0	0	2	0	0	0	0	0	0	1
L8	2	Parasitic wasps	0	0	0	0	0	0	0	0	3	0	0	0	0	0	2	0	0
L8	2	Hoverfly larva	1	0	0	0	0	0	0	0	1	0	0	0	0	0	0	0	0
L8	2	Adult hoverfly	0	0	0	0	0	0	0	0	0	0	0	0	0	0	0	0	1
L8	2	Predatory flies	0	0	0	0	0	0	0	0	2	0	0	0	0	0	1	0	0
L8	2	Tachinid fly	0	0	0	0	0	0	0	0	0	0	0	0	0	0	0	0	0
H1	2	Lady beetle	2	0	1	2	0	0	0	0	0	0	0	0	0	0	3	0	0
H1	2	Lady beetle larva	3	0	0	0	0	0	0	0	0	0	0	0	0	0	0	0	0
H1	2	Other predatory beetles	1	0	0	0	1	0	0	0	2	0	0	1	0	0	1	0	0
H1	2	Adult lacewing	0	2	0	0	0	0	1	0	0	0	0	0	0	0	0	2	0
H1	2	Lacewing larva	1	0	0	0	0	0	0	2	0	0	0	0	0	1	2	0	0
H1	2	Predatory wasps	0	0	0	0	0	0	0	0	3	5	0	0	4	0	0	0	0
H1	2	Predatory bugs	0	0	0	0	0	0	0	0	3	0	0	0	0	0	0	0	0
H1	2	Parasitic wasps	1	0	1	0	0	0	3	0	0	0	0	0	0	0	0	0	1
H1	2	Hoverfly larva	1	0	0	0	0	0	0	0	0	0	0	0	0	0	0	3	0
H1	2	Adult hoverfly	0	0	1	0	0	5	0	0	3	0	0	0	0	0	1	0	3
H1	2	Predatory flies	0	0	0	0	0	0	0	0	0	0	0	0	0	0	0	0	0
H1	2	Tachinid fly	0	0	0	0	1	0	0	0	0	0	0	0	0	0	0	0	0
H2	2	Lady beetle	3	0	0	0	1	0	0	0	1	0	0	1	0	0	1	0	0
H2	2	Lady beetle larva	0	0	1	0	0	0	0	0	0	0	0	1	0	0	0	0	0
H2	2	Other predatory beetles	1	2	1	0	0	0	0	0	2	0	0	0	0	0	2	0	0
H2	2	Adult lacewing	1	0	0	0	0	0	0	0	0	0	0	0	0	0	0	2	0
H2	2	Lacewing larva	2	1	0	0	0	0	0	1	0	2	0	0	0	0	0	1	0
H2	2	Predatory wasps	0	5	0	0	0	0	0	0	3	3	0	1	0	0	3	0	0
H2	2	Predatory bugs	0	0	3	0	0	0	1	1	0	0	0	0	0	0	0	0	0
H2	2	Parasitic wasps	0	2	1	0	0	0	3	0	0	2	0	0	0	0	0	0	0
H2	2	Hoverfly larva	2	0	0	0	0	0	0	0	0	0	0	0	0	3	5	0	0
H2	2	Adult hoverfly	3	0	3	0	0	0	0	0	0	0	0	0	0	0	0	0	0
H2	2	Predatory flies	0	0	0	0	0	0	3	0	0	0	0	0	0	0	0	0	2
H2	2	Tachinid fly	0	0	0	0	0	0	0	0	0	0	1	0	0	0	0	0	0
H3	2	Lady beetle	0	0	0	0	0	0	0	0	0	0	0	0	0	0	0	0	0
H3	2	Lady beetle larva	0	0	1	1	0	0	0	0	0	0	0	0	0	0	0	0	0
H3	2	Other predatory beetles	0	0	1	0	0	0	0	0	0	0	0	0	0	0	0	0	0
H3	2	Adult lacewing	1	0	0	0	0	0	0	0	0	0	0	0	0	5	0	1	0
H3	2	Lacewing larva	0	0	2	0	0	0	0	1	0	0	0	0	0	0	0	0	0
H3	2	Predatory wasps	0	0	0	0	0	0	0	1	5	1	0	0	0	0	0	0	0
H3	2	Predatory bugs	1	0	1	0	0	0	0	0	5	0	0	1	2	1	2	0	0
H3	2	Parasitic wasps	2	6	0	0	0	0	0	0	6	0	0	3	0	0	0	0	0
H3	2	Hoverfly larva	0	0	3	0	0	0	0	0	0	0	0	0	0	0	0	0	0
H3	2	Adult hoverfly	1	0	0	0	0	0	0	0	0	0	0	0	0	6	0	0	0
H3	2	Predatory flies	0	0	0	0	0	0	0	4	0	0	0	0	0	0	0	0	0
H3	2	Tachinid fly	1	0	0	0	0	0	0	0	0	0	6	0	0	0	1	0	0
H4	2	Lady beetle	0	0	0	0	0	0	0	0	1	0	0	0	0	0	3	0	1
H4	2	Lady beetle larva	0	0	1	0	0	0	0	1	0	0	0	0	0	0	1	0	0
H4	2	Other predatory beetles	2	0	0	0	2	0	0	0	0	0	0	0	0	0	0	0	0
H4	2	Adult lacewing	0	0	0	0	0	0	0	0	0	0	0	0	0	0	0	0	0
H4	2	Lacewing larva	1	0	0	0	0	0	0	0	0	0	0	0	0	0	0	0	0
H4	2	Predatory wasps	0	0	2	0	0	0	0	0	0	2	0	0	0	0	1	0	0
H4	2	Predatory bugs	0	0	1	2	0	0	0	0	0	0	0	0	0	0	0	0	0
H4	2	Parasitic wasps	0	0	0	0	0	0	0	0	3	0	0	1	0	1	0	0	0
H4	2	Hoverfly larva	0	1	0	1	0	0	0	0	0	0	0	0	0	0	0	0	0
H4	2	Adult hoverfly	3	0	1	0	1	0	0	0	0	2	0	0	0	0	0	0	0
H4	2	Predatory flies	0	2	0	0	0	0	0	0	2	0	0	0	0	0	0	1	0
H4	2	Tachinid fly	0	1	0	0	0	0	0	0	0	1	1	0	0	0	0	0	0
H5	2	Lady beetle	0	0	0	0	0	0	0	1	0	0	0	0	0	0	0	0	2
H5	2	Lady beetle larva	0	0	0	0	0	0	0	0	0	2	0	0	0	0	0	0	0
H5	2	Other predatory beetles	0	0	0	0	0	0	0	0	1	0	0	0	0	0	0	0	0
H5	2	Adult lacewing	0	0	1	0	0	0	0	0	0	0	0	0	0	4	0	3	0
H5	2	Lacewing larva	0	0	0	0	0	3	0	3	0	0	0	0	0	0	0	0	0
H5	2	Predatory wasps	0	0	0	0	0	0	0	0	3	2	1	0	0	0	0	0	0
H5	2	Predatory bugs	0	0	0	0	0	0	0	0	2	1	0	0	0	0	0	0	0
H5	2	Parasitic wasps	1	0	0	1	1	0	1	0	4	0	0	0	0	3	3	0	0
H5	2	Hoverfly larva	2	0	6	0	0	0	0	3	2	0	0	0	0	0	0	0	0
H5	2	Adult hoverfly	2	0	0	0	0	0	0	0	0	1	0	0	0	4	1	0	0
H5	2	Predatory flies	1	1	0	0	0	0	0	0	1	0	0	0	0	0	0	2	0
H5	2	Tachinid fly	0	0	0	0	0	0	0	0	0	0	0	0	0	0	0	0	0
H6	2	Lady beetle	3	0	0	1	0	0	0	3	0	0	0	0	0	0	0	0	0
H6	2	Lady beetle larva	0	0	0	3	0	0	0	0	0	0	0	0	0	0	2	0	0
H6	2	Other predatory beetles	0	0	0	2	0	0	0	0	0	0	0	0	0	0	0	0	0
H6	2	Adult lacewing	1	0	0	0	0	0	0	0	0	0	0	0	1	1	0	0	0
H6	2	Lacewing larva	0	0	0	0	0	0	0	0	0	0	0	0	0	0	3	1	0
H6	2	Predatory wasps	2	0	0	0	0	0	0	0	0	6	2	0	0	0	0	0	0
H6	2	Predatory bugs	0	0	0	0	1	0	0	4	0	0	0	0	0	0	0	0	0
H6	2	Parasitic wasps	0	0	1	0	0	0	0	0	3	0	0	0	0	1	0	0	0
H6	2	Hoverfly larva	0	0	0	0	0	0	0	0	3	3	0	0	0	0	0	0	0
H6	2	Adult hoverfly	3	0	5	0	0	0	0	0	1	1	0	0	0	0	0	0	0
H6	2	Predatory flies	0	0	0	0	0	0	0	2	2	0	0	0	0	0	0	0	0
H6	2	Tachinid fly	1	0	0	0	0	0	0	0	0	0	3	0	0	0	0	1	0
H7	2	Lady beetle	0	0	0	0	0	0	0	0	0	0	0	1	0	0	0	0	0
H7	2	Lady beetle larva	0	0	0	0	0	0	0	0	0	0	0	0	0	0	0	0	0
H7	2	Other predatory beetles	3	0	0	1	0	1	0	0	2	0	0	0	1	0	0	0	2
H7	2	Adult lacewing	0	0	1	0	0	0	0	0	0	0	0	1	0	0	0	0	0
H7	2	Lacewing larva	0	0	1	0	0	0	0	0	0	0	0	0	0	0	0	0	0
H7	2	Predatory wasps	0	1	0	0	0	0	0	0	6	0	0	0	0	0	0	0	0
H7	2	Predatory bugs	2	0	2	1	0	5	0	0	3	0	0	0	0	0	0	0	0
H7	2	Parasitic wasps	2	2	0	0	0	0	0	0	3	2	0	1	0	0	0	0	0
H7	2	Hoverfly larva	1	0	0	0	0	0	0	0	0	3	1	0	0	0	3	0	0
H7	2	Adult hoverfly	0	0	0	0	0	0	0	0	0	0	0	0	0	0	0	1	2
H7	2	Predatory flies	0	0	0	0	0	0	0	0	0	3	0	0	0	0	0	0	0
H7	2	Tachinid fly	0	0	0	0	0	0	0	0	1	0	1	0	0	0	0	0	0
H8	2	Lady beetle	3	0	0	0	0	1	0	1	0	0	0	0	0	0	0	0	0
H8	2	Lady beetle larva	0	0	0	0	2	0	0	0	0	0	0	0	0	0	2	0	0
H8	2	Other predatory beetles	0	0	0	0	0	0	0	0	0	0	0	0	0	0	0	1	0
H8	2	Adult lacewing	0	0	0	0	0	0	0	0	0	1	0	2	0	0	0	1	0
H8	2	Lacewing larva	0	0	0	0	2	0	0	0	0	1	0	3	0	0	0	0	0
H8	2	Predatory wasps	1	0	0	1	0	0	1	0	1	0	0	0	0	3	0	1	0
H8	2	Predatory bugs	0	0	0	0	0	0	0	0	0	0	0	0	0	0	0	0	0
H8	2	Parasitic wasps	0	0	0	0	1	0	0	0	0	0	0	0	0	0	0	0	0
H8	2	Hoverfly larva	0	0	3	0	1	0	0	0	0	0	0	0	0	0	0	0	2
H8	2	Adult hoverfly	2	0	0	0	0	0	0	0	6	0	0	0	0	0	0	0	1
H8	2	Predatory flies	0	0	1	0	0	0	0	1	0	0	0	0	0	0	0	2	0
H8	2	Tachinid fly	1	1	0	0	0	0	0	0	0	0	0	0	0	0	0	0	0
L1	3	Lady beetle	0	0	0	0	0	0	1	0	0	0	0	0	0	0	0	0	0
L1	3	Lady beetle larva	3	0	0	0	0	0	0	0	0	0	0	0	0	0	2	0	1
L1	3	Other predatory beetles	0	0	0	0	0	0	0	0	0	0	0	0	0	0	0	0	0
L1	3	Adult lacewing	2	1	0	0	0	1	0	0	0	0	0	0	0	0	0	0	0
L1	3	Lacewing larva	0	0	0	0	0	0	0	0	0	0	0	0	0	0	2	0	0
L1	3	Predatory wasps	0	2	0	0	0	0	0	0	0	0	0	0	0	0	1	0	0
L1	3	Predatory bugs	0	0	0	0	0	1	0	0	1	0	0	0	0	0	0	0	0
L1	3	Parasitic wasps	0	0	0	0	0	1	0	0	2	0	0	2	0	0	0	0	0
L1	3	Hoverfly larva	2	0	5	0	0	0	0	0	0	0	0	0	0	0	0	0	0
L1	3	Adult hoverfly	0	0	0	0	0	0	0	0	0	0	0	0	0	0	0	0	0
L1	3	Predatory flies	0	0	0	0	0	2	0	0	0	0	0	0	0	0	1	0	0
L1	3	Tachinid fly	0	0	1	0	0	0	0	0	3	0	1	0	0	0	0	0	0
L2	3	Lady beetle	3	0	0	0	1	0	0	0	0	0	0	0	0	0	0	1	0
L2	3	Lady beetle larva	0	0	0	0	0	0	0	0	0	0	0	0	0	0	0	0	0
L2	3	Other predatory beetles	1	0	1	0	0	0	1	0	0	0	0	0	0	0	0	0	0
L2	3	Adult lacewing	0	0	0	0	1	0	0	0	0	1	0	0	0	0	0	3	0
L2	3	Lacewing larva	0	0	0	0	0	0	0	0	0	0	0	0	0	0	0	1	0
L2	3	Predatory wasps	2	0	0	0	0	0	0	0	0	0	0	0	0	0	0	0	0
L2	3	Predatory bugs	2	0	0	0	0	0	0	0	0	0	0	0	1	0	0	0	0
L2	3	Parasitic wasps	0	0	0	0	0	0	0	0	3	1	0	0	0	0	1	0	0
L2	3	Hoverfly larva	2	0	1	0	0	0	0	0	1	0	0	0	0	0	0	0	0
L2	3	Adult hoverfly	0	0	0	0	0	0	0	0	0	0	0	0	0	0	0	0	0
L2	3	Predatory flies	1	0	1	0	2	0	1	5	5	2	0	0	0	0	3	0	0
L2	3	Tachinid fly	0	0	0	0	0	0	0	0	0	1	2	0	1	0	0	2	0
L3	3	Lady beetle	0	0	0	0	0	0	0	0	0	0	0	2	0	0	0	0	0
L3	3	Lady beetle larva	1	0	0	0	0	0	0	0	0	0	0	0	0	0	0	2	0
L3	3	Other predatory beetles	0	0	0	0	0	0	0	0	0	0	0	0	0	0	0	0	0
L3	3	Adult lacewing	0	2	0	0	0	0	0	0	0	0	0	0	0	0	0	0	0
L3	3	Lacewing larva	0	0	0	0	0	0	0	0	0	0	0	0	1	0	0	0	0
L3	3	Predatory wasps	0	0	0	0	0	0	0	0	0	0	0	0	0	0	0	1	0
L3	3	Predatory bugs	0	0	2	0	0	0	0	0	2	0	0	2	0	0	0	0	0
L3	3	Parasitic wasps	3	3	0	1	0	0	0	0	0	0	0	0	0	0	0	2	0
L3	3	Hoverfly larva	0	0	0	0	2	0	0	0	0	0	0	0	0	0	0	0	0
L3	3	Adult hoverfly	0	0	0	0	0	0	0	0	0	0	0	0	0	0	0	0	0
L3	3	Predatory flies	2	0	0	0	0	0	0	0	0	0	0	0	0	0	0	0	2
L3	3	Tachinid fly	0	1	0	0	1	0	0	0	0	0	1	0	0	0	0	0	0
L4	3	Lady beetle	0	0	0	0	0	0	0	0	1	0	0	0	0	0	0	0	0
L4	3	Lady beetle larva	1	0	0	0	0	0	0	0	0	0	0	0	0	0	0	0	1
L4	3	Other predatory beetles	0	0	0	0	0	0	0	0	0	0	0	0	0	0	0	0	0
L4	3	Adult lacewing	0	0	0	1	0	0	0	0	0	0	0	0	0	0	0	0	0
L4	3	Lacewing larva	0	0	0	0	0	0	0	0	0	0	0	0	0	0	0	0	0
L4	3	Predatory wasps	0	0	0	1	0	0	0	0	0	0	0	0	0	0	2	0	0
L4	3	Predatory bugs	0	0	0	0	0	0	0	0	4	0	0	0	0	0	0	0	0
L4	3	Parasitic wasps	0	0	0	2	0	0	0	0	1	0	0	2	0	0	0	0	1
L4	3	Hoverfly larva	0	0	0	0	0	0	0	0	0	0	0	0	0	0	0	0	0
L4	3	Adult hoverfly	3	0	0	0	0	0	0	1	0	0	0	0	0	0	3	0	0
L4	3	Predatory flies	0	0	0	0	0	0	0	0	3	0	0	0	0	0	0	3	0
L4	3	Tachinid fly	2	0	0	0	0	0	0	0	0	0	0	0	0	0	0	0	0
L5	3	Lady beetle	3	0	0	0	0	0	0	0	0	0	0	0	0	0	0	0	0
L5	3	Lady beetle larva	0	0	0	0	0	0	0	0	1	0	0	0	0	0	0	0	0
L5	3	Other predatory beetles	1	0	1	0	1	0	0	0	3	0	1	0	1	0	0	0	0
L5	3	Adult lacewing	0	0	0	0	0	0	0	0	1	0	0	0	0	0	0	0	0
L5	3	Lacewing larva	0	0	0	2	0	0	0	0	0	0	0	0	0	0	0	0	0
L5	3	Predatory wasps	1	1	0	0	0	0	0	0	0	0	0	0	0	0	0	0	0
L5	3	Predatory bugs	0	0	0	2	0	4	1	0	0	0	0	0	0	0	0	0	0
L5	3	Parasitic wasps	0	0	0	0	3	0	0	0	0	0	0	0	0	0	0	0	0
L5	3	Hoverfly larva	0	0	0	0	0	0	0	0	0	0	0	0	0	0	0	0	0
L5	3	Adult hoverfly	0	0	0	0	2	0	0	0	0	0	0	3	0	0	1	0	0
L5	3	Predatory flies	0	0	0	0	0	0	0	1	0	0	0	0	0	0	0	0	1
L5	3	Tachinid fly	0	0	0	0	0	0	0	1	0	0	1	0	0	0	0	0	0
L6	3	Lady beetle	0	0	0	0	0	0	0	0	0	0	0	0	0	0	0	0	0
L6	3	Lady beetle larva	0	0	0	0	0	0	0	0	0	0	0	0	0	1	0	0	0
L6	3	Other predatory beetles	0	0	0	0	0	0	0	0	0	0	0	0	0	0	0	0	0
L6	3	Adult lacewing	0	1	0	0	0	0	0	1	0	0	0	0	0	0	0	0	0
L6	3	Lacewing larva	0	0	0	0	0	0	2	0	0	0	0	0	0	3	0	2	0
L6	3	Predatory wasps	2	0	0	0	0	0	0	0	1	1	0	0	0	0	0	0	0
L6	3	Predatory bugs	1	0	0	0	0	0	0	0	1	0	0	0	0	0	1	1	0
L6	3	Parasitic wasps	0	0	0	0	0	0	1	2	3	0	0	1	0	0	0	0	0
L6	3	Hoverfly larva	0	0	0	0	0	0	0	0	0	0	2	0	0	1	0	1	0
L6	3	Adult hoverfly	0	0	0	0	1	0	0	0	0	0	0	0	0	0	0	0	0
L6	3	Predatory flies	1	0	0	0	0	1	2	0	2	0	0	0	0	1	0	0	0
L6	3	Tachinid fly	0	0	0	0	0	0	0	1	0	0	2	0	0	0	0	0	0
L7	3	Lady beetle	0	0	0	0	0	0	0	0	0	0	0	0	0	0	0	0	0
L7	3	Lady beetle larva	0	0	0	0	0	0	0	0	0	0	0	0	0	0	0	0	0
L7	3	Other predatory beetles	0	0	0	0	0	0	0	0	0	0	0	0	0	0	0	0	0
L7	3	Adult lacewing	0	0	0	0	0	0	0	0	0	0	0	0	0	0	0	1	1
L7	3	Lacewing larva	0	0	0	0	0	0	0	0	0	0	0	0	0	0	0	1	0
L7	3	Predatory wasps	0	0	0	0	0	0	1	0	1	0	0	0	0	0	0	0	0
L7	3	Predatory bugs	1	0	0	0	0	0	0	0	0	0	0	0	0	0	2	0	0
L7	3	Parasitic wasps	3	0	0	1	0	0	0	0	0	2	0	0	0	0	2	0	0
L7	3	Hoverfly larva	0	0	0	0	0	0	0	0	0	0	0	0	0	0	0	0	0
L7	3	Adult hoverfly	1	0	1	1	0	0	0	0	1	0	1	0	0	0	0	0	0
L7	3	Predatory flies	0	0	0	0	1	0	1	0	0	0	0	0	0	0	0	1	0
L7	3	Tachinid fly	0	0	0	0	0	0	0	0	0	0	0	1	0	0	0	0	0
L8	3	Lady beetle	1	0	0	0	0	0	0	0	2	0	0	0	0	0	0	0	0
L8	3	Lady beetle larva	0	0	0	1	0	0	0	0	0	0	0	0	0	0	0	0	0
L8	3	Other predatory beetles	1	0	0	0	0	0	0	0	2	0	0	0	0	0	0	0	0
L8	3	Adult lacewing	0	1	0	0	0	0	1	0	0	0	0	0	0	0	0	1	0
L8	3	Lacewing larva	0	0	0	0	0	0	0	0	0	0	0	0	0	0	0	0	0
L8	3	Predatory wasps	2	0	0	0	1	0	0	0	0	0	0	0	0	0	0	0	0
L8	3	Predatory bugs	0	0	3	0	0	1	0	0	0	0	0	0	0	0	0	0	4
L8	3	Parasitic wasps	0	3	0	0	0	0	0	0	0	0	0	3	0	0	0	0	0
L8	3	Hoverfly larva	0	0	0	0	0	0	0	0	0	1	0	0	0	0	0	0	1
L8	3	Adult hoverfly	0	0	0	0	0	0	0	0	0	0	2	0	0	0	4	0	0
L8	3	Predatory flies	1	0	0	0	0	0	0	0	0	0	1	0	0	0	0	0	0
L8	3	Tachinid fly	0	0	0	0	0	0	0	0	0	0	0	0	0	0	1	0	0
H1	3	Lady beetle	0	0	0	0	0	0	0	0	0	0	0	0	0	0	0	0	0
H1	3	Lady beetle larva	0	0	0	0	0	0	0	0	0	0	0	0	0	0	0	0	0
H1	3	Other predatory beetles	0	0	0	0	0	0	0	0	0	0	0	0	0	0	3	0	0
H1	3	Adult lacewing	0	0	0	0	0	0	0	0	0	0	0	0	0	0	0	0	0
H1	3	Lacewing larva	0	0	0	0	0	0	0	0	0	0	0	2	0	0	0	1	0
H1	3	Predatory wasps	0	1	0	0	0	0	0	0	0	3	0	0	0	0	0	0	0
H1	3	Predatory bugs	0	0	1	0	0	0	0	3	0	2	0	0	0	3	0	0	0
H1	3	Parasitic wasps	2	0	0	0	0	0	0	0	0	0	0	0	0	0	0	0	0
H1	3	Hoverfly larva	0	0	4	0	3	0	0	0	0	3	0	0	2	0	0	0	0
H1	3	Adult hoverfly	1	0	0	0	0	0	0	0	0	0	0	0	0	0	2	1	0
H1	3	Predatory flies	0	0	0	0	0	0	0	1	0	0	0	0	0	0	2	2	0
H1	3	Tachinid fly	0	0	0	0	0	0	1	0	0	0	1	0	0	0	0	0	0
H2	3	Lady beetle	0	0	0	0	0	0	0	0	0	0	0	1	0	3	0	0	1
H2	3	Lady beetle larva	0	0	1	0	0	0	0	0	0	0	0	0	0	0	1	0	0
H2	3	Other predatory beetles	0	0	0	0	0	0	0	0	0	0	0	0	0	0	0	0	0
H2	3	Adult lacewing	0	0	0	0	0	0	0	0	0	1	0	0	0	0	0	0	0
H2	3	Lacewing larva	0	0	0	0	9	0	1	0	0	0	0	0	0	0	0	3	0
H2	3	Predatory wasps	0	0	1	0	0	0	0	0	2	0	0	0	0	5	0	1	3
H2	3	Predatory bugs	2	0	0	0	2	0	0	0	1	0	0	0	0	0	0	0	0
H2	3	Parasitic wasps	0	3	0	0	0	4	1	0	4	8	0	1	0	0	2	0	0
H2	3	Hoverfly larva	0	0	4	1	0	0	0	0	0	0	0	0	0	0	3	0	2
H2	3	Adult hoverfly	1	0	0	0	0	0	0	0	0	0	6	0	0	0	0	0	0
H2	3	Predatory flies	4	0	0	0	0	0	0	0	0	0	0	0	0	0	0	0	0
H2	3	Tachinid fly	1	0	0	0	0	1	0	0	0	0	4	0	0	0	1	0	0
H3	3	Lady beetle	2	0	0	0	0	0	1	0	4	0	0	3	0	0	0	0	0
H3	3	Lady beetle larva	0	0	0	0	0	0	0	0	0	0	0	0	0	4	0	0	0
H3	3	Other predatory beetles	0	0	0	0	0	0	1	0	0	0	0	0	0	0	0	0	0
H3	3	Adult lacewing	0	0	2	0	0	0	0	0	0	0	0	0	0	0	0	0	0
H3	3	Lacewing larva	1	0	1	0	0	0	0	0	0	0	0	0	0	0	0	3	0
H3	3	Predatory wasps	0	0	0	0	0	0	0	0	0	0	0	0	0	1	0	0	0
H3	3	Predatory bugs	1	0	0	0	0	0	0	0	0	0	0	0	0	0	0	0	0
H3	3	Parasitic wasps	1	0	0	0	0	0	0	1	0	0	0	0	0	0	0	0	0
H3	3	Hoverfly larva	2	0	3	0	0	0	0	0	0	0	0	0	0	0	5	0	0
H3	3	Adult hoverfly	0	0	0	3	0	0	0	0	4	0	0	0	0	0	1	0	1
H3	3	Predatory flies	0	0	0	0	0	0	0	4	3	0	1	0	0	0	0	0	0
H3	3	Tachinid fly	0	0	0	0	0	1	0	0	0	0	1	0	0	0	0	0	0
H4	3	Lady beetle	0	0	0	0	0	5	0	0	0	0	0	1	0	0	2	3	0
H4	3	Lady beetle larva	4	0	0	0	0	0	0	0	0	0	2	0	0	0	3	5	1
H4	3	Other predatory beetles	2	0	0	0	0	0	0	0	3	0	0	0	0	0	0	0	0
H4	3	Adult lacewing	0	0	0	2	0	0	0	0	2	0	0	0	0	0	0	0	0
H4	3	Lacewing larva	0	0	0	0	0	0	0	0	0	0	0	0	0	0	0	0	0
H4	3	Predatory wasps	3	0	0	2	0	0	0	1	0	0	0	0	0	4	0	0	0
H4	3	Predatory bugs	0	1	0	0	0	0	1	3	0	0	0	0	0	0	1	0	1
H4	3	Parasitic wasps	2	0	0	3	0	0	0	0	4	0	0	0	0	0	0	0	0
H4	3	Hoverfly larva	0	0	0	0	0	0	0	0	0	0	0	0	0	0	3	0	0
H4	3	Adult hoverfly	0	0	0	0	0	3	3	2	0	3	0	1	1	0	0	0	0
H4	3	Predatory flies	2	0	0	0	0	0	0	0	0	0	0	0	3	0	0	0	0
H4	3	Tachinid fly	0	0	0	1	0	0	0	0	0	0	0	0	0	0	0	0	0
H5	3	Lady beetle	0	0	0	0	0	0	0	0	1	0	3	0	0	0	9	0	0
H5	3	Lady beetle larva	3	0	0	0	0	0	0	1	0	0	0	0	0	0	0	0	6
H5	3	Other predatory beetles	0	0	3	0	0	0	1	0	0	1	0	0	0	0	1	0	0
H5	3	Adult lacewing	0	0	0	0	0	0	0	0	0	2	0	0	0	0	0	3	7
H5	3	Lacewing larva	0	0	1	0	0	0	0	0	1	0	0	0	0	0	0	0	0
H5	3	Predatory wasps	0	4	0	0	0	0	0	0	2	0	0	1	0	0	0	0	0
H5	3	Predatory bugs	0	0	0	0	0	0	0	0	3	3	0	0	4	0	0	0	0
H5	3	Parasitic wasps	0	0	0	0	0	0	0	0	2	4	0	0	0	0	0	0	0
H5	3	Hoverfly larva	0	0	0	0	0	0	0	0	5	0	0	0	0	0	6	0	2
H5	3	Adult hoverfly	0	0	3	2	0	0	0	0	0	0	0	0	0	0	0	0	0
H5	3	Predatory flies	0	0	0	0	0	0	0	0	0	0	0	0	0	0	3	0	0
H5	3	Tachinid fly	0	0	0	0	0	0	0	0	0	0	2	1	0	0	0	3	0
H6	3	Lady beetle	0	2	0	0	0	0	0	0	0	0	0	1	0	0	0	0	0
H6	3	Lady beetle larva	0	0	2	0	0	0	0	0	0	0	0	0	0	0	0	0	0
H6	3	Other predatory beetles	0	0	0	0	0	0	0	0	0	0	0	0	0	0	0	0	0
H6	3	Adult lacewing	3	0	2	0	0	0	0	0	0	0	0	0	0	0	2	2	3
H6	3	Lacewing larva	2	0	0	0	0	0	2	0	0	0	0	8	0	0	2	0	0
H6	3	Predatory wasps	0	0	0	0	0	0	0	0	0	0	0	0	0	0	0	0	0
H6	3	Predatory bugs	1	0	0	0	0	0	0	0	2	0	0	0	0	0	0	0	0
H6	3	Parasitic wasps	3	4	0	0	0	2	0	0	5	0	0	0	0	0	0	0	0
H6	3	Hoverfly larva	2	0	0	0	0	0	0	0	0	0	0	0	0	0	0	0	0
H6	3	Adult hoverfly	0	0	0	0	0	0	0	0	0	2	0	0	0	0	0	0	0
H6	3	Predatory flies	0	3	0	0	0	0	0	3	1	0	0	0	0	0	0	0	0
H6	3	Tachinid fly	0	0	0	0	0	0	0	0	1	0	0	0	0	0	0	0	0
H7	3	Lady beetle	2	0	0	0	0	2	0	0	0	0	0	1	0	0	0	0	1
H7	3	Lady beetle larva	0	0	0	0	0	0	0	0	0	0	0	0	0	0	0	0	0
H7	3	Other predatory beetles	0	0	0	0	0	0	0	0	0	0	0	0	0	1	0	0	2
H7	3	Adult lacewing	0	1	0	0	0	0	0	0	0	0	0	0	0	0	0	1	0
H7	3	Lacewing larva	0	0	0	2	0	0	0	0	0	0	0	0	0	0	0	0	0
H7	3	Predatory wasps	0	0	0	0	0	0	0	0	6	0	0	0	0	0	0	0	0
H7	3	Predatory bugs	0	2	4	1	0	2	0	6	3	0	0	0	0	0	2	3	0
H7	3	Parasitic wasps	1	0	0	0	0	0	0	0	0	1	0	0	0	0	0	0	0
H7	3	Hoverfly larva	0	0	0	0	0	0	0	0	3	0	0	0	0	0	5	0	0
H7	3	Adult hoverfly	2	0	0	0	3	0	0	0	0	2	0	2	0	0	3	0	1
H7	3	Predatory flies	1	0	0	0	0	3	0	0	4	0	0	3	0	0	0	0	0
H7	3	Tachinid fly	0	0	0	0	0	0	0	0	0	1	1	0	0	0	0	0	0
H8	3	Lady beetle	1	0	0	0	0	0	0	0	0	3	0	0	0	0	0	0	0
H8	3	Lady beetle larva	0	0	0	0	1	2	0	0	1	0	0	4	4	0	0	0	0
H8	3	Other predatory beetles	0	0	0	0	0	0	0	0	0	0	0	0	0	0	0	0	0
H8	3	Adult lacewing	0	0	0	0	0	0	0	0	1	0	0	0	3	0	0	0	2
H8	3	Lacewing larva	0	0	1	0	0	1	0	0	0	0	0	0	0	0	1	0	0
H8	3	Predatory wasps	0	2	0	2	0	0	0	0	0	0	0	0	0	0	0	0	0
H8	3	Predatory bugs	1	1	0	0	0	2	0	0	1	0	0	0	0	1	0	0	0
H8	3	Parasitic wasps	0	2	0	0	0	0	0	0	2	7	0	2	0	0	2	0	0
H8	3	Hoverfly larva	0	0	0	0	0	0	0	0	0	0	0	0	0	0	0	0	0
H8	3	Adult hoverfly	0	0	1	0	0	0	0	0	3	4	0	0	0	0	0	0	0
H8	3	Predatory flies	0	3	0	0	0	0	0	0	1	0	0	0	0	0	0	2	2
H8	3	Tachinid fly	1	1	0	0	0	1	0	0	0	0	0	0	0	0	2	0	0
L1	4	Lady beetle	1	1	0	0	0	0	0	0	0	0	0	0	0	0	0	2	0
L1	4	Lady beetle larva	0	0	2	0	0	0	0	0	2	0	0	0	0	0	0	0	1
L1	4	Other predatory beetles	0	0	0	0	0	0	0	0	3	0	0	0	0	0	0	0	0
L1	4	Adult lacewing	0	0	0	0	0	0	0	0	0	0	0	0	0	0	0	2	0
L1	4	Lacewing larva	0	0	0	0	3	0	0	0	0	0	0	1	0	0	0	0	0
L1	4	Predatory wasps	0	0	0	0	0	0	0	0	0	0	0	0	0	0	1	1	0
L1	4	Predatory bugs	0	0	0	0	0	0	0	0	0	0	0	0	1	0	0	0	2
L1	4	Parasitic wasps	1	1	0	0	1	0	0	0	2	0	0	0	0	0	0	1	0
L1	4	Hoverfly larva	0	0	0	0	0	0	0	0	1	0	0	0	0	0	0	0	0
L1	4	Adult hoverfly	0	0	0	0	1	0	0	0	0	0	1	0	0	0	0	0	0
L1	4	Predatory flies	0	0	0	0	0	0	0	0	0	0	0	0	1	0	0	0	0
L1	4	Tachinid fly	1	0	0	0	0	0	0	0	0	0	0	0	0	0	0	1	0
L2	4	Lady beetle	0	0	0	1	0	0	0	0	0	0	0	1	0	0	0	0	0
L2	4	Lady beetle larva	0	0	0	0	0	0	0	0	2	0	0	0	0	0	0	1	0
L2	4	Other predatory beetles	2	0	0	0	0	0	0	0	0	0	0	0	0	0	0	0	0
L2	4	Adult lacewing	0	0	0	0	1	0	0	0	0	0	0	0	0	0	0	0	0
L2	4	Lacewing larva	0	0	0	0	0	0	0	0	0	0	0	0	0	0	0	0	0
L2	4	Predatory wasps	0	0	0	0	1	0	0	0	0	0	0	0	0	0	0	0	0
L2	4	Predatory bugs	0	0	0	0	0	0	1	0	0	0	0	0	0	0	0	0	0
L2	4	Parasitic wasps	0	0	0	0	0	0	0	0	0	0	0	0	0	0	0	0	0
L2	4	Hoverfly larva	0	0	0	1	0	0	0	0	0	0	0	3	0	0	2	0	0
L2	4	Adult hoverfly	0	0	0	0	0	3	0	0	1	0	0	0	0	1	0	0	0
L2	4	Predatory flies	0	1	0	0	0	0	1	0	4	0	0	0	1	0	0	0	1
L2	4	Tachinid fly	0	0	0	1	0	0	0	0	1	0	0	0	0	0	0	0	0
L3	4	Lady beetle	0	0	0	0	0	0	0	0	0	0	0	1	0	0	0	0	0
L3	4	Lady beetle larva	0	0	0	0	0	0	1	0	0	0	0	0	0	0	0	0	0
L3	4	Other predatory beetles	0	0	2	0	2	0	0	0	0	0	0	0	0	0	0	0	0
L3	4	Adult lacewing	0	0	0	0	0	0	0	0	0	0	0	0	0	0	0	0	0
L3	4	Lacewing larva	0	0	0	0	0	0	0	1	0	0	0	0	0	0	0	0	0
L3	4	Predatory wasps	0	0	0	0	0	0	0	0	0	0	0	0	0	0	0	0	0
L3	4	Predatory bugs	2	0	1	0	0	0	0	1	2	0	0	0	0	0	3	0	1
L3	4	Parasitic wasps	0	0	0	0	0	0	0	0	0	0	1	0	0	0	1	0	0
L3	4	Hoverfly larva	0	0	0	1	0	0	0	0	0	0	0	0	0	0	0	0	0
L3	4	Adult hoverfly	2	0	3	0	0	0	0	0	0	0	1	0	3	0	0	0	0
L3	4	Predatory flies	0	0	0	0	0	0	0	0	0	0	0	0	0	0	0	0	0
L3	4	Tachinid fly	0	0	0	0	0	0	0	0	0	0	3	0	0	0	0	0	0
L4	4	Lady beetle	0	0	0	0	0	0	0	0	2	0	0	0	0	0	1	0	0
L4	4	Lady beetle larva	2	0	0	0	3	0	0	0	0	0	0	0	0	0	2	0	3
L4	4	Other predatory beetles	0	0	0	0	0	0	0	0	0	0	0	0	0	0	0	0	0
L4	4	Adult lacewing	0	0	0	0	0	0	0	0	0	0	0	0	0	0	0	0	0
L4	4	Lacewing larva	0	0	0	0	0	0	0	0	0	0	0	0	0	0	2	0	0
L4	4	Predatory wasps	0	1	0	0	0	2	0	0	1	0	0	0	0	0	0	0	0
L4	4	Predatory bugs	0	0	0	0	0	3	0	0	0	0	0	0	0	0	1	0	0
L4	4	Parasitic wasps	0	0	0	0	0	3	0	0	3	1	0	0	0	0	2	0	0
L4	4	Hoverfly larva	3	0	0	0	0	0	0	0	0	0	0	0	0	0	3	0	0
L4	4	Adult hoverfly	0	0	0	0	1	0	0	0	0	0	0	0	0	0	0	0	0
L4	4	Predatory flies	0	2	0	0	0	1	0	0	0	0	0	0	0	0	0	0	0
L4	4	Tachinid fly	0	0	0	0	0	0	0	1	0	0	0	0	0	0	0	0	0
L5	4	Lady beetle	0	0	0	0	0	0	0	0	0	0	0	0	0	0	0	0	0
L5	4	Lady beetle larva	0	0	0	0	0	0	0	0	0	0	0	0	0	0	0	0	0
L5	4	Other predatory beetles	1	0	0	0	0	0	0	0	1	0	0	0	0	1	0	0	1
L5	4	Adult lacewing	0	0	0	0	0	0	0	0	0	0	0	0	0	0	0	0	0
L5	4	Lacewing larva	0	0	0	0	0	0	0	0	0	0	0	0	0	0	0	0	0
L5	4	Predatory wasps	0	0	0	0	0	0	0	0	0	0	0	0	0	0	0	1	0
L5	4	Predatory bugs	0	0	0	0	0	0	0	0	0	0	0	0	0	0	0	0	0
L5	4	Parasitic wasps	0	0	0	0	0	1	0	0	2	0	0	0	0	0	0	0	0
L5	4	Hoverfly larva	0	0	0	0	0	0	0	1	0	0	0	0	0	0	0	0	0
L5	4	Adult hoverfly	0	0	0	0	0	0	0	0	0	0	0	0	0	0	0	0	0
L5	4	Predatory flies	0	0	0	0	0	0	0	0	0	0	0	0	0	0	0	2	0
L5	4	Tachinid fly	0	1	0	0	0	0	0	0	0	1	0	0	0	0	0	0	0
L6	4	Lady beetle	0	0	0	0	1	0	0	0	0	0	0	1	0	0	0	2	1
L6	4	Lady beetle larva	0	0	0	0	0	0	0	0	1	0	0	0	0	0	0	0	0
L6	4	Other predatory beetles	1	0	1	0	0	0	0	0	0	0	0	0	0	0	0	0	0
L6	4	Adult lacewing	0	0	1	1	0	0	0	0	2	0	0	0	0	0	0	0	0
L6	4	Lacewing larva	0	0	0	0	0	0	0	0	0	0	0	0	0	0	0	1	0
L6	4	Predatory wasps	0	0	0	0	0	0	0	0	0	0	0	1	0	0	0	0	0
L6	4	Predatory bugs	1	0	0	0	0	0	2	0	0	0	0	0	0	0	0	0	0
L6	4	Parasitic wasps	1	0	0	0	0	0	0	0	2	0	0	0	0	0	0	1	2
L6	4	Hoverfly larva	1	0	0	1	0	0	0	0	0	3	0	0	0	0	0	2	0
L6	4	Adult hoverfly	0	0	0	0	0	2	0	0	0	0	1	0	0	0	0	0	0
L6	4	Predatory flies	0	0	0	0	0	0	0	0	0	0	0	0	0	0	0	0	0
L6	4	Tachinid fly	0	0	1	0	0	0	0	0	0	0	0	0	0	0	0	0	0
L7	4	Lady beetle	2	0	0	0	0	0	0	0	0	0	0	0	0	0	0	2	0
L7	4	Lady beetle larva	1	0	0	0	0	0	0	0	0	0	0	3	1	0	0	0	0
L7	4	Other predatory beetles	0	0	0	0	0	0	0	0	2	0	0	0	0	0	0	1	0
L7	4	Adult lacewing	0	0	0	0	0	0	0	0	0	0	0	0	0	0	0	0	0
L7	4	Lacewing larva	0	0	0	0	0	0	0	0	0	0	0	0	0	0	0	0	0
L7	4	Predatory wasps	1	2	0	0	0	0	0	0	0	0	1	0	0	0	0	0	0
L7	4	Predatory bugs	3	0	1	0	0	0	0	0	0	0	0	0	0	0	1	2	0
L7	4	Parasitic wasps	1	0	0	0	0	0	0	0	1	0	0	1	0	0	3	0	0
L7	4	Hoverfly larva	0	0	0	1	0	0	0	0	0	0	0	0	0	0	2	0	0
L7	4	Adult hoverfly	1	2	1	0	0	0	0	0	2	0	0	0	0	0	0	0	0
L7	4	Predatory flies	1	0	0	0	1	0	0	1	4	0	0	0	0	0	2	0	0
L7	4	Tachinid fly	0	1	0	0	0	1	0	0	0	0	0	0	0	0	0	0	0
L8	4	Lady beetle	2	0	0	0	0	0	0	0	0	0	0	1	0	0	0	2	0
L8	4	Lady beetle larva	0	0	1	0	0	0	0	0	1	0	0	0	0	0	0	0	0
L8	4	Other predatory beetles	2	0	3	0	0	0	0	0	0	0	0	0	0	0	0	0	0
L8	4	Adult lacewing	0	0	0	0	0	0	0	0	0	0	0	0	0	0	0	0	0
L8	4	Lacewing larva	0	0	0	0	0	0	0	0	0	0	0	0	0	0	0	0	0
L8	4	Predatory wasps	0	0	0	0	0	0	0	0	0	0	0	0	0	0	0	0	0
L8	4	Predatory bugs	1	0	0	0	0	0	0	0	2	1	0	0	0	0	0	0	0
L8	4	Parasitic wasps	1	0	1	0	0	0	0	1	1	3	0	0	0	0	0	0	0
L8	4	Hoverfly larva	0	0	0	0	0	0	0	0	0	0	0	0	0	0	0	0	2
L8	4	Adult hoverfly	0	0	0	0	0	0	0	2	0	1	0	1	0	0	1	0	0
L8	4	Predatory flies	0	0	0	0	0	0	0	0	2	0	0	0	0	0	0	0	0
L8	4	Tachinid fly	2	0	0	0	0	0	0	0	0	0	1	0	0	0	0	0	0
H1	4	Lady beetle	2	0	0	0	0	1	0	0	0	0	0	0	0	0	0	0	1
H1	4	Lady beetle larva	4	0	0	0	0	0	0	0	0	0	0	2	0	0	0	0	0
H1	4	Other predatory beetles	0	1	0	0	0	0	0	0	1	0	0	0	0	0	0	0	0
H1	4	Adult lacewing	0	0	0	0	0	0	0	0	0	0	0	0	0	0	0	0	0
H1	4	Lacewing larva	0	0	0	0	3	0	2	0	0	0	0	0	0	0	0	0	0
H1	4	Predatory wasps	1	0	1	0	1	0	1	0	0	0	0	0	0	0	0	0	0
H1	4	Predatory bugs	0	0	0	0	0	2	0	0	0	0	0	0	2	0	0	0	0
H1	4	Parasitic wasps	0	0	0	0	0	0	0	0	3	3	0	0	2	0	2	0	0
H1	4	Hoverfly larva	3	0	2	3	0	0	1	3	0	0	0	0	0	0	0	0	0
H1	4	Adult hoverfly	3	0	5	0	0	0	0	0	0	0	0	0	0	0	0	0	0
H1	4	Predatory flies	0	0	0	0	0	0	0	2	0	0	0	0	0	0	1	3	0
H1	4	Tachinid fly	0	0	0	0	0	1	1	0	0	0	1	0	0	0	0	0	0
H2	4	Lady beetle	0	0	0	0	0	0	0	0	0	0	0	0	0	0	0	0	0
H2	4	Lady beetle larva	0	0	0	0	0	0	0	0	0	0	0	0	0	0	0	0	0
H2	4	Other predatory beetles	0	0	0	0	0	0	1	0	0	0	0	0	2	0	0	1	0
H2	4	Adult lacewing	0	0	0	0	0	0	0	0	2	4	0	0	0	0	0	0	0
H2	4	Lacewing larva	0	0	0	3	0	0	0	0	0	0	0	0	0	0	0	0	0
H2	4	Predatory wasps	0	3	0	0	0	0	0	1	0	0	0	0	0	0	0	0	0
H2	4	Predatory bugs	0	0	0	0	0	0	0	4	0	1	0	0	0	0	2	0	4
H2	4	Parasitic wasps	3	5	0	0	0	1	0	0	0	0	0	0	0	2	2	0	0
H2	4	Hoverfly larva	0	0	0	0	0	0	0	0	0	0	0	0	0	0	0	3	0
H2	4	Adult hoverfly	0	0	0	0	0	0	0	0	0	0	0	0	0	0	0	0	1
H2	4	Predatory flies	0	2	1	0	0	1	0	0	0	0	0	0	0	0	1	0	0
H2	4	Tachinid fly	0	0	0	0	0	0	0	0	0	0	3	0	0	0	0	0	0
H3	4	Lady beetle	0	0	0	0	0	0	0	0	0	0	0	0	0	0	0	0	0
H3	4	Lady beetle larva	3	0	0	0	0	0	0	0	0	0	1	3	0	0	0	0	0
H3	4	Other predatory beetles	0	0	1	0	1	0	0	0	0	0	0	0	0	0	0	0	0
H3	4	Adult lacewing	0	0	1	1	0	2	0	0	0	0	0	0	0	0	0	0	0
H3	4	Lacewing larva	0	0	0	0	0	0	0	0	0	0	0	0	0	0	0	0	0
H3	4	Predatory wasps	2	0	2	0	0	1	4	0	0	0	0	0	0	0	0	0	0
H3	4	Predatory bugs	3	0	0	0	0	0	0	1	3	1	0	0	0	2	0	0	0
H3	4	Parasitic wasps	0	3	3	0	0	0	2	0	4	2	0	1	0	0	0	0	0
H3	4	Hoverfly larva	2	0	0	0	0	0	2	0	0	0	0	3	0	0	6	0	0
H3	4	Adult hoverfly	0	0	1	0	0	0	0	0	0	0	8	0	0	0	0	0	0
H3	4	Predatory flies	0	0	0	0	0	0	0	3	0	0	0	0	0	1	0	1	0
H3	4	Tachinid fly	1	0	0	0	0	0	0	0	0	0	0	0	0	0	1	0	0
H4	4	Lady beetle	0	0	0	0	0	0	0	0	0	0	0	0	0	0	0	0	0
H4	4	Lady beetle larva	0	0	0	0	0	0	0	0	1	0	0	0	0	0	0	0	0
H4	4	Other predatory beetles	0	0	0	0	0	0	0	0	0	0	0	0	0	0	0	0	0
H4	4	Adult lacewing	0	0	1	0	0	0	3	1	0	0	0	0	0	0	1	0	0
H4	4	Lacewing larva	0	0	0	0	0	0	0	0	0	0	0	0	0	0	0	0	0
H4	4	Predatory wasps	0	0	0	0	0	0	0	0	0	1	0	0	0	3	0	0	0
H4	4	Predatory bugs	0	0	1	1	0	3	1	0	0	1	0	0	0	0	0	0	0
H4	4	Parasitic wasps	0	0	3	0	0	0	0	0	0	0	0	0	0	0	0	0	0
H4	4	Hoverfly larva	0	0	0	0	0	0	0	0	0	0	0	0	0	0	0	0	0
H4	4	Adult hoverfly	1	0	0	0	0	3	3	0	1	3	0	0	0	0	1	0	0
H4	4	Predatory flies	1	0	0	0	0	0	0	2	0	0	0	1	0	0	2	1	0
H4	4	Tachinid fly	0	0	0	0	0	1	0	0	0	0	3	0	0	0	0	2	0
H5	4	Lady beetle	0	0	0	0	0	0	0	0	0	0	0	2	0	0	0	0	0
H5	4	Lady beetle larva	0	0	0	0	0	0	2	0	0	0	0	0	0	0	0	0	0
H5	4	Other predatory beetles	0	0	0	0	0	0	0	0	0	0	0	0	0	0	0	0	0
H5	4	Adult lacewing	0	0	0	0	0	0	0	0	0	0	0	0	0	0	0	0	0
H5	4	Lacewing larva	0	0	0	0	1	0	0	0	0	0	0	0	0	0	0	0	0
H5	4	Predatory wasps	0	2	3	0	0	0	0	0	0	0	0	0	0	0	0	0	0
H5	4	Predatory bugs	0	0	0	0	0	0	0	4	2	0	0	0	0	0	6	0	0
H5	4	Parasitic wasps	3	0	0	1	0	0	0	0	0	0	0	0	0	0	1	0	0
H5	4	Hoverfly larva	3	0	0	0	0	0	0	1	0	1	0	0	2	0	0	0	0
H5	4	Adult hoverfly	0	0	0	0	0	0	0	0	0	0	0	0	0	0	0	1	0
H5	4	Predatory flies	0	0	0	1	0	0	0	0	0	0	0	0	0	0	0	0	0
H5	4	Tachinid fly	0	0	0	0	0	0	0	0	0	0	1	0	0	0	0	0	0
H6	4	Lady beetle	0	0	0	0	0	0	1	0	0	0	0	0	0	0	0	0	0
H6	4	Lady beetle larva	1	0	3	0	0	0	0	0	0	1	0	0	0	0	0	0	0
H6	4	Other predatory beetles	1	0	0	0	0	0	0	0	0	0	0	0	0	0	0	0	0
H6	4	Adult lacewing	0	0	0	0	0	0	0	0	0	0	0	0	0	0	0	0	0
H6	4	Lacewing larva	0	0	0	1	0	0	0	0	0	0	0	0	0	0	0	0	0
H6	4	Predatory wasps	0	0	0	0	0	0	0	0	8	1	0	0	0	0	0	0	0
H6	4	Predatory bugs	0	1	0	2	0	0	0	0	0	0	0	0	0	0	6	0	0
H6	4	Parasitic wasps	0	0	0	0	0	0	0	0	3	0	0	0	7	0	0	0	0
H6	4	Hoverfly larva	0	0	2	1	0	2	1	0	0	0	0	0	0	0	0	0	0
H6	4	Adult hoverfly	1	0	0	0	0	0	0	0	0	0	0	0	0	0	0	0	0
H6	4	Predatory flies	0	0	0	0	0	0	0	0	0	0	0	0	0	0	0	2	0
H6	4	Tachinid fly	0	0	0	0	0	0	0	2	0	0	0	0	0	0	0	0	0
H7	4	Lady beetle	2	0	0	0	0	0	1	0	0	0	1	0	0	0	0	0	0
H7	4	Lady beetle larva	0	0	0	0	0	0	0	0	0	0	0	0	0	0	0	0	0
H7	4	Other predatory beetles	0	0	1	0	0	0	0	0	0	0	0	0	0	0	0	0	0
H7	4	Adult lacewing	0	0	0	0	0	0	0	0	0	0	1	0	0	0	0	0	0
H7	4	Lacewing larva	0	0	0	0	0	0	0	0	0	0	0	0	0	0	0	0	0
H7	4	Predatory wasps	0	5	0	0	0	0	0	0	0	2	0	0	0	0	0	0	0
H7	4	Predatory bugs	0	3	0	0	0	0	1	0	1	0	0	0	0	0	0	0	0
H7	4	Parasitic wasps	0	4	0	0	0	0	0	0	1	1	0	0	0	0	0	0	0
H7	4	Hoverfly larva	3	0	0	0	0	0	0	0	0	0	0	0	0	0	0	0	0
H7	4	Adult hoverfly	0	0	0	0	0	0	0	0	0	0	0	0	1	0	4	1	1
H7	4	Predatory flies	3	0	0	2	0	1	0	1	0	0	0	0	0	0	2	0	0
H7	4	Tachinid fly	1	3	0	0	0	0	0	0	0	0	0	0	0	0	0	0	0
H8	4	Lady beetle	2	0	0	0	2	0	0	0	0	0	0	2	0	0	0	0	0
H8	4	Lady beetle larva	0	0	0	0	0	0	0	0	0	1	0	0	0	0	0	0	0
H8	4	Other predatory beetles	0	0	0	0	0	0	2	0	0	0	0	0	0	0	0	0	0
H8	4	Adult lacewing	0	0	0	0	0	0	0	0	3	0	0	0	0	0	0	0	0
H8	4	Lacewing larva	0	3	3	0	0	0	0	0	0	0	0	0	0	0	0	0	0
H8	4	Predatory wasps	0	2	0	0	0	0	0	0	0	2	0	0	0	0	0	0	0
H8	4	Predatory bugs	0	0	0	0	0	1	0	0	0	2	0	0	1	0	6	0	0
H8	4	Parasitic wasps	3	0	0	1	0	0	0	0	0	0	0	1	0	4	0	0	0
H8	4	Hoverfly larva	0	0	0	0	0	0	0	0	0	0	0	0	0	0	0	0	0
H8	4	Adult hoverfly	3	0	3	0	0	0	1	1	0	5	0	0	0	0	0	0	0
H8	4	Predatory flies	3	0	1	0	0	0	0	2	2	0	0	0	0	0	0	0	0
H8	4	Tachinid fly	0	0	0	0	0	0	0	0	0	3	6	0	0	0	1	0	0
L1	5	Lady beetle	2	0	0	0	0	0	1	0	0	0	0	0	0	0	0	1	0
L1	5	Lady beetle larva	0	0	0	0	0	0	0	0	0	0	0	0	0	0	0	2	0
L1	5	Other predatory beetles	0	0	0	0	0	0	0	0	0	0	0	0	0	0	0	0	0
L1	5	Adult lacewing	0	0	0	0	0	0	0	0	0	0	0	0	0	0	0	0	1
L1	5	Lacewing larva	0	0	0	0	0	0	0	0	0	0	0	0	0	0	0	0	0
L1	5	Predatory wasps	2	0	0	0	0	0	0	0	0	2	0	0	0	0	0	0	0
L1	5	Predatory bugs	1	0	0	0	0	0	1	0	0	0	0	0	0	0	2	0	0
L1	5	Parasitic wasps	0	0	0	0	2	0	0	0	3	0	0	2	0	0	0	0	0
L1	5	Hoverfly larva	0	0	0	0	0	0	0	0	0	0	0	0	0	0	0	0	0
L1	5	Adult hoverfly	0	0	0	0	0	0	0	0	0	0	0	0	0	0	0	0	0
L1	5	Predatory flies	1	0	0	0	0	0	0	0	0	0	0	0	0	1	0	1	0
L1	5	Tachinid fly	0	0	0	0	0	0	0	0	0	0	0	0	0	0	0	0	0
L2	5	Lady beetle	0	0	0	0	0	0	0	0	0	0	0	0	0	0	0	0	0
L2	5	Lady beetle larva	0	0	0	0	6	0	0	0	0	0	0	2	0	0	3	0	1
L2	5	Other predatory beetles	0	0	0	0	0	0	0	0	0	0	0	0	0	0	0	0	0
L2	5	Adult lacewing	0	0	0	0	0	0	0	0	0	0	0	0	0	0	0	0	0
L2	5	Lacewing larva	0	0	0	0	2	0	0	0	0	0	0	0	0	0	0	1	0
L2	5	Predatory wasps	0	0	0	0	0	0	0	0	0	0	0	0	0	0	0	0	0
L2	5	Predatory bugs	0	0	3	0	0	0	1	0	0	0	0	0	0	0	2	0	0
L2	5	Parasitic wasps	0	0	0	0	0	0	0	0	0	1	0	0	0	0	1	0	0
L2	5	Hoverfly larva	0	0	0	1	0	0	0	0	0	0	0	0	0	0	3	0	0
L2	5	Adult hoverfly	0	0	0	0	0	0	0	0	0	0	0	0	2	0	0	0	0
L2	5	Predatory flies	0	0	0	0	0	0	0	2	1	0	0	0	0	0	0	0	0
L2	5	Tachinid fly	0	0	0	0	0	0	0	0	0	0	0	0	0	0	0	0	0
L3	5	Lady beetle	3	0	0	0	0	0	0	0	0	0	0	0	0	0	0	0	0
L3	5	Lady beetle larva	2	0	0	0	0	0	1	0	0	0	0	0	0	0	0	0	0
L3	5	Other predatory beetles	0	0	0	0	0	0	0	0	0	0	1	0	1	0	0	2	0
L3	5	Adult lacewing	0	0	0	0	0	0	0	0	0	0	0	0	0	0	0	0	0
L3	5	Lacewing larva	0	0	0	0	0	0	0	0	0	0	0	0	0	0	0	0	0
L3	5	Predatory wasps	1	3	0	0	0	0	0	0	0	0	0	0	0	0	0	0	0
L3	5	Predatory bugs	0	0	0	0	0	1	1	0	1	0	0	0	0	0	0	0	0
L3	5	Parasitic wasps	0	0	2	0	0	0	0	0	2	0	1	0	0	0	0	0	1
L3	5	Hoverfly larva	2	0	0	0	0	0	0	0	0	0	0	0	0	0	0	0	2
L3	5	Adult hoverfly	0	0	0	0	0	0	0	0	0	7	0	0	0	0	4	0	0
L3	5	Predatory flies	0	0	0	0	0	0	0	0	0	0	0	0	0	0	0	0	0
L3	5	Tachinid fly	0	1	0	0	0	0	0	0	0	0	1	0	0	0	1	0	0
L4	5	Lady beetle	0	0	0	0	0	0	0	0	0	0	0	1	0	0	0	0	0
L4	5	Lady beetle larva	0	1	0	0	0	0	0	0	0	0	0	0	0	0	0	0	0
L4	5	Other predatory beetles	0	0	0	0	0	0	0	0	0	0	0	0	0	0	3	0	0
L4	5	Adult lacewing	1	0	0	0	0	0	0	0	0	0	0	0	0	0	0	0	0
L4	5	Lacewing larva	3	1	0	0	0	0	0	0	0	0	0	0	0	0	0	1	0
L4	5	Predatory wasps	0	0	0	0	0	0	0	0	1	1	0	0	0	0	0	0	0
L4	5	Predatory bugs	1	0	0	0	0	0	0	0	1	0	1	0	0	0	2	0	0
L4	5	Parasitic wasps	0	4	0	0	0	0	0	1	0	2	0	1	0	0	1	0	0
L4	5	Hoverfly larva	0	0	0	0	0	0	0	0	0	0	0	0	0	0	0	0	0
L4	5	Adult hoverfly	0	0	0	0	0	0	0	0	0	0	2	0	0	0	0	0	0
L4	5	Predatory flies	0	0	0	0	0	0	0	0	0	0	0	0	0	0	0	0	0
L4	5	Tachinid fly	1	0	0	0	0	0	0	0	0	1	0	0	0	0	0	0	0
L5	5	Lady beetle	0	1	0	0	0	0	0	0	0	0	0	0	0	0	0	0	0
L5	5	Lady beetle larva	0	0	0	0	0	0	0	0	0	0	1	3	0	0	0	0	1
L5	5	Other predatory beetles	0	0	0	0	0	0	0	0	0	0	0	0	0	0	0	0	0
L5	5	Adult lacewing	0	0	0	0	0	0	0	0	0	0	0	0	0	0	0	0	0
L5	5	Lacewing larva	0	0	0	0	0	0	0	0	0	0	0	0	0	0	0	0	0
L5	5	Predatory wasps	0	0	0	0	0	0	1	0	0	0	0	0	0	0	0	0	0
L5	5	Predatory bugs	0	0	1	0	0	0	0	0	2	0	0	0	0	0	1	0	0
L5	5	Parasitic wasps	0	0	0	0	1	0	0	0	0	0	0	0	0	0	0	0	0
L5	5	Hoverfly larva	2	0	0	0	0	0	0	1	0	0	0	0	0	0	0	0	0
L5	5	Adult hoverfly	0	0	0	0	0	0	1	0	0	0	0	0	0	0	0	0	1
L5	5	Predatory flies	0	0	1	0	0	0	0	0	0	0	0	0	0	0	0	1	0
L5	5	Tachinid fly	0	0	0	2	0	0	0	0	0	0	0	0	0	0	0	1	0
L6	5	Lady beetle	3	0	0	0	0	0	1	0	0	0	0	0	0	0	0	0	0
L6	5	Lady beetle larva	1	0	0	0	0	0	0	0	0	1	0	1	0	0	0	0	0
L6	5	Other predatory beetles	0	0	0	0	0	0	0	0	0	0	0	0	0	0	0	0	2
L6	5	Adult lacewing	0	0	0	0	0	0	0	0	0	0	0	0	0	0	0	0	0
L6	5	Lacewing larva	0	0	0	0	0	0	0	0	0	0	0	2	0	0	0	1	0
L6	5	Predatory wasps	0	0	0	0	0	0	0	0	0	0	0	0	0	0	1	0	0
L6	5	Predatory bugs	0	0	0	0	0	4	0	0	0	0	0	0	0	0	0	0	0
L6	5	Parasitic wasps	0	1	0	0	0	0	0	0	0	0	0	1	0	0	2	0	0
L6	5	Hoverfly larva	0	0	0	0	0	0	0	1	0	6	0	0	0	0	0	0	0
L6	5	Adult hoverfly	0	0	0	0	0	0	0	0	0	0	0	0	0	0	0	0	1
L6	5	Predatory flies	0	0	0	0	0	0	0	3	4	0	0	0	0	0	0	0	0
L6	5	Tachinid fly	0	0	0	0	0	0	0	0	0	0	3	0	0	0	0	0	0
L7	5	Lady beetle	0	0	0	0	0	0	0	0	0	0	0	0	0	0	0	0	0
L7	5	Lady beetle larva	0	0	0	0	0	0	0	0	0	0	0	0	0	0	0	1	0
L7	5	Other predatory beetles	0	0	0	0	0	0	0	0	0	0	0	0	0	0	0	0	0
L7	5	Adult lacewing	0	0	0	0	0	0	1	0	0	0	0	0	1	0	0	2	0
L7	5	Lacewing larva	0	0	0	0	0	0	0	0	0	0	0	0	0	0	0	0	0
L7	5	Predatory wasps	0	2	0	0	0	0	0	0	0	1	0	0	0	0	0	0	0
L7	5	Predatory bugs	0	0	0	0	0	0	0	0	2	2	0	0	0	0	0	0	0
L7	5	Parasitic wasps	0	0	0	0	0	0	1	0	2	2	0	4	0	0	0	1	0
L7	5	Hoverfly larva	3	0	0	0	0	0	0	0	0	0	0	0	0	0	3	0	0
L7	5	Adult hoverfly	0	0	0	0	0	1	0	0	0	0	0	0	0	0	0	0	0
L7	5	Predatory flies	2	1	0	0	0	1	0	0	0	0	0	0	0	0	0	1	0
L7	5	Tachinid fly	0	0	0	0	0	0	0	0	0	0	0	0	0	0	0	0	0
L8	5	Lady beetle	0	0	0	0	0	0	0	0	2	0	0	2	0	0	0	0	0
L8	5	Lady beetle larva	2	1	0	0	0	0	0	0	0	0	0	0	0	0	2	0	0
L8	5	Other predatory beetles	0	0	0	0	0	0	0	0	3	0	0	0	0	0	0	0	0
L8	5	Adult lacewing	0	0	0	0	0	0	0	0	0	0	0	0	0	0	0	0	1
L8	5	Lacewing larva	2	0	0	0	2	0	0	0	0	0	0	6	0	0	0	1	0
L8	5	Predatory wasps	0	2	0	0	0	0	0	0	0	0	0	0	0	0	1	0	0
L8	5	Predatory bugs	0	0	0	0	0	0	0	1	0	0	0	0	0	0	3	0	0
L8	5	Parasitic wasps	2	1	0	0	0	0	0	0	6	1	1	0	0	0	0	0	0
L8	5	Hoverfly larva	0	0	0	0	0	0	0	0	0	0	0	0	0	0	0	0	0
L8	5	Adult hoverfly	0	0	0	2	0	1	1	0	3	0	0	0	0	0	0	0	2
L8	5	Predatory flies	0	0	0	0	0	0	0	0	0	0	0	0	1	0	2	1	0
L8	5	Tachinid fly	0	0	1	0	0	0	0	0	0	0	0	0	0	0	0	0	0
H1	5	Lady beetle	2	1	0	0	0	0	0	0	0	0	0	0	0	0	0	0	0
H1	5	Lady beetle larva	2	0	0	0	0	0	0	0	0	0	0	0	0	0	0	0	0
H1	5	Other predatory beetles	2	0	3	0	0	0	0	0	0	0	0	0	0	0	0	0	0
H1	5	Adult lacewing	1	0	0	0	0	0	0	1	0	1	0	0	0	1	0	3	0
H1	5	Lacewing larva	0	0	0	0	0	0	0	0	0	0	0	0	0	0	0	2	0
H1	5	Predatory wasps	0	0	0	0	0	0	0	0	0	0	0	0	0	0	0	0	0
H1	5	Predatory bugs	0	0	0	0	0	0	0	0	1	0	0	0	0	0	0	0	1
H1	5	Parasitic wasps	0	0	0	0	0	0	0	0	4	3	0	0	0	0	0	0	0
H1	5	Hoverfly larva	1	0	0	0	0	0	0	0	0	0	0	0	0	0	0	0	0
H1	5	Adult hoverfly	0	0	0	0	0	0	0	0	0	0	0	0	0	1	0	0	0
H1	5	Predatory flies	0	0	0	0	0	0	0	2	0	0	0	0	0	0	2	0	0
H1	5	Tachinid fly	0	0	0	0	0	0	0	0	0	0	0	0	0	0	1	0	0
H2	5	Lady beetle	0	2	0	0	0	0	0	0	2	0	0	0	0	0	0	0	0
H2	5	Lady beetle larva	0	1	0	0	0	0	0	0	0	0	0	0	0	0	0	0	0
H2	5	Other predatory beetles	0	0	1	0	0	0	0	0	0	0	2	0	0	0	1	0	0
H2	5	Adult lacewing	0	0	0	0	0	0	0	0	0	0	0	0	0	0	0	0	0
H2	5	Lacewing larva	0	0	0	0	0	0	0	0	0	0	0	0	0	0	0	0	0
H2	5	Predatory wasps	0	0	0	0	0	0	0	0	0	0	0	0	0	0	0	0	0
H2	5	Predatory bugs	0	0	1	0	0	0	0	0	0	0	0	0	0	2	0	0	0
H2	5	Parasitic wasps	0	2	0	0	0	1	0	0	3	0	0	1	0	0	1	0	0
H2	5	Hoverfly larva	0	0	0	0	0	0	0	0	0	0	0	0	0	0	0	0	0
H2	5	Adult hoverfly	0	0	0	0	0	0	0	0	0	3	2	0	0	0	0	0	0
H2	5	Predatory flies	4	0	0	0	0	0	0	0	0	0	1	0	0	0	0	0	0
H2	5	Tachinid fly	0	0	0	1	0	2	0	0	0	0	3	0	0	0	0	0	0
H3	5	Lady beetle	0	0	0	0	0	0	0	0	0	0	0	0	0	0	0	0	0
H3	5	Lady beetle larva	0	0	0	0	0	3	2	0	0	0	0	4	0	0	0	0	2
H3	5	Other predatory beetles	0	0	0	0	0	0	0	0	0	0	0	0	0	0	0	0	0
H3	5	Adult lacewing	0	0	0	0	0	0	0	1	3	1	0	0	0	1	0	0	0
H3	5	Lacewing larva	0	0	2	0	0	0	1	0	0	0	0	0	2	0	0	0	0
H3	5	Predatory wasps	0	2	0	0	0	0	1	0	0	5	0	3	0	0	0	0	1
H3	5	Predatory bugs	0	0	0	0	0	0	0	0	0	0	2	0	0	0	0	0	0
H3	5	Parasitic wasps	0	0	0	0	0	0	0	0	0	1	0	0	0	0	0	0	0
H3	5	Hoverfly larva	1	0	0	0	0	0	0	0	0	0	0	0	0	0	5	0	0
H3	5	Adult hoverfly	0	0	0	0	0	0	0	0	0	4	0	0	0	0	0	0	0
H3	5	Predatory flies	0	0	2	0	0	0	1	0	1	0	0	0	0	0	0	0	1
H3	5	Tachinid fly	0	0	1	0	0	0	2	1	0	0	0	0	0	0	1	0	0
H4	5	Lady beetle	0	0	0	0	0	0	0	0	0	0	0	0	0	0	0	0	0
H4	5	Lady beetle larva	3	0	0	0	0	0	0	0	0	0	0	1	0	0	0	0	2
H4	5	Other predatory beetles	1	0	0	1	2	0	0	0	0	0	0	0	0	0	0	0	0
H4	5	Adult lacewing	0	0	0	0	0	0	0	0	0	1	0	0	0	0	0	0	0
H4	5	Lacewing larva	0	0	0	0	0	0	0	0	0	0	0	0	0	0	0	0	0
H4	5	Predatory wasps	1	0	0	0	0	0	0	0	0	0	0	0	0	0	0	0	0
H4	5	Predatory bugs	0	0	0	0	0	4	2	0	0	0	0	0	0	0	0	0	0
H4	5	Parasitic wasps	3	0	0	0	0	0	0	0	0	0	0	3	0	0	0	0	0
H4	5	Hoverfly larva	0	0	0	0	0	1	0	0	0	0	0	0	0	0	0	2	0
H4	5	Adult hoverfly	0	0	0	0	0	0	0	0	0	0	0	0	0	0	0	0	0
H4	5	Predatory flies	3	0	0	0	0	0	0	0	0	0	0	0	0	2	0	0	0
H4	5	Tachinid fly	0	2	0	1	0	0	0	0	0	0	0	0	0	0	0	0	0
H5	5	Lady beetle	4	0	0	0	4	0	0	0	0	0	0	1	0	0	0	0	0
H5	5	Lady beetle larva	0	0	1	0	0	0	0	0	0	0	0	0	0	0	0	0	0
H5	5	Other predatory beetles	0	0	0	0	0	0	0	0	3	0	0	0	0	0	0	0	0
H5	5	Adult lacewing	0	0	0	0	0	0	0	0	0	0	0	0	0	0	0	0	0
H5	5	Lacewing larva	0	0	0	0	0	0	0	0	0	0	0	0	0	0	0	0	0
H5	5	Predatory wasps	1	6	0	0	0	0	0	1	0	1	5	0	0	0	0	0	0
H5	5	Predatory bugs	0	0	0	0	0	0	0	0	0	0	0	0	0	0	0	1	0
H5	5	Parasitic wasps	0	0	0	1	0	0	0	0	5	0	0	0	0	0	0	0	0
H5	5	Hoverfly larva	0	0	0	0	0	0	0	0	0	0	0	0	0	0	0	0	0
H5	5	Adult hoverfly	3	0	0	0	0	0	1	0	0	0	0	0	0	0	0	1	1
H5	5	Predatory flies	2	0	0	0	0	0	0	0	3	1	0	1	0	0	0	1	0
H5	5	Tachinid fly	0	0	0	0	0	0	0	0	0	0	4	0	0	0	0	0	0
H6	5	Lady beetle	0	0	0	1	0	0	0	0	0	0	0	0	0	0	0	0	0
H6	5	Lady beetle larva	0	0	0	0	0	0	0	0	3	1	0	0	0	0	0	0	0
H6	5	Other predatory beetles	0	0	0	0	0	0	0	0	0	0	0	0	2	0	0	0	0
H6	5	Adult lacewing	0	1	0	2	0	0	0	0	0	0	0	0	0	0	1	0	0
H6	5	Lacewing larva	3	0	0	0	0	0	0	0	3	0	0	0	0	0	0	0	0
H6	5	Predatory wasps	0	0	1	1	0	2	0	0	0	0	0	0	0	0	0	0	0
H6	5	Predatory bugs	0	0	0	0	0	0	0	0	1	0	0	0	0	0	0	0	0
H6	5	Parasitic wasps	0	1	0	0	0	0	0	0	0	0	0	0	0	0	0	0	0
H6	5	Hoverfly larva	0	0	0	0	0	0	0	2	0	0	0	0	0	0	0	0	0
H6	5	Adult hoverfly	2	0	3	0	0	0	1	0	0	3	1	0	0	0	4	0	0
H6	5	Predatory flies	0	0	0	0	0	0	0	6	0	0	0	0	0	0	1	0	0
H6	5	Tachinid fly	0	0	0	0	0	0	0	0	0	1	0	0	0	0	0	0	0
H7	5	Lady beetle	0	0	0	0	0	0	0	0	0	0	0	0	0	0	0	0	1
H7	5	Lady beetle larva	0	2	0	0	2	0	0	0	0	0	0	2	0	0	0	0	0
H7	5	Other predatory beetles	3	0	0	0	0	0	1	0	0	1	0	0	0	0	0	0	0
H7	5	Adult lacewing	0	0	0	0	0	0	0	0	0	0	0	0	0	0	0	0	0
H7	5	Lacewing larva	0	0	0	0	0	0	0	0	0	0	0	0	0	0	0	0	0
H7	5	Predatory wasps	1	0	0	0	0	0	0	0	0	0	0	0	0	0	0	0	0
H7	5	Predatory bugs	1	0	3	0	0	0	0	0	0	0	0	0	0	0	0	0	0
H7	5	Parasitic wasps	1	0	0	0	0	0	0	0	0	0	2	0	1	0	1	0	0
H7	5	Hoverfly larva	0	0	0	0	0	0	0	0	0	0	0	0	0	0	0	0	0
H7	5	Adult hoverfly	0	0	0	0	0	0	2	0	1	3	0	0	0	0	0	0	0
H7	5	Predatory flies	0	0	1	0	0	0	0	0	0	0	0	0	0	0	0	0	0
H7	5	Tachinid fly	0	0	0	0	0	0	0	0	2	2	3	2	0	0	0	0	0
H8	5	Lady beetle	2	1	0	0	1	0	0	0	0	0	0	0	0	0	0	1	0
H8	5	Lady beetle larva	0	0	0	0	0	0	0	0	0	0	0	0	0	0	0	0	1
H8	5	Other predatory beetles	0	0	0	0	0	0	0	0	0	0	0	0	0	0	0	0	0
H8	5	Adult lacewing	0	0	0	0	0	0	0	0	0	0	0	0	0	0	0	0	0
H8	5	Lacewing larva	0	0	0	0	0	0	0	0	0	1	0	0	0	0	1	0	0
H8	5	Predatory wasps	0	3	0	0	0	0	0	0	0	2	0	0	0	0	0	0	0
H8	5	Predatory bugs	1	0	0	0	0	0	0	0	0	0	0	0	0	0	0	0	0
H8	5	Parasitic wasps	0	0	0	0	0	0	0	0	1	1	0	0	0	0	0	0	0
H8	5	Hoverfly larva	1	0	0	0	0	0	0	0	0	0	0	0	0	0	0	0	0
H8	5	Adult hoverfly	0	0	1	0	0	1	0	0	0	0	0	0	0	0	0	0	0
H8	5	Predatory flies	2	1	0	0	0	0	0	0	2	3	0	0	0	0	0	3	0
H8	5	Tachinid fly	1	0	0	0	0	0	0	0	0	0	0	0	0	0	0	0	0
L1	6	Lady beetle	2	0	0	0	0	0	0	0	2	0	0	0	0	0	0	0	0
L1	6	Lady beetle larva	0	0	0	1	0	0	0	0	0	0	0	0	0	0	0	2	0
L1	6	Other predatory beetles	0	0	0	0	0	0	0	0	0	0	0	0	0	0	0	0	0
L1	6	Adult lacewing	1	0	0	0	0	0	0	0	0	0	0	0	0	0	0	0	0
L1	6	Lacewing larva	0	0	0	0	0	0	0	0	0	0	0	0	0	0	0	0	0
L1	6	Predatory wasps	3	0	0	0	0	0	0	0	1	0	0	0	0	0	0	0	0
L1	6	Predatory bugs	0	0	0	0	0	0	0	0	1	0	0	0	0	0	0	0	0
L1	6	Parasitic wasps	0	0	0	0	0	1	0	0	1	0	0	0	0	0	0	0	0
L1	6	Hoverfly larva	0	0	0	0	0	0	0	0	0	0	0	0	0	0	2	0	0
L1	6	Adult hoverfly	1	0	0	0	1	0	0	0	0	0	0	0	0	0	0	0	0
L1	6	Predatory flies	1	0	0	0	0	0	0	0	0	0	0	0	1	0	0	0	0
L1	6	Tachinid fly	0	1	0	0	0	0	0	0	0	0	5	0	0	0	0	1	0
L2	6	Lady beetle	0	0	0	0	0	0	0	0	1	0	0	0	0	0	0	0	0
L2	6	Lady beetle larva	0	0	0	0	0	0	0	0	1	0	0	0	0	0	0	0	0
L2	6	Other predatory beetles	0	0	0	0	0	0	0	0	0	0	0	0	0	0	0	0	0
L2	6	Adult lacewing	0	0	0	0	1	0	0	0	0	0	0	0	0	0	0	0	0
L2	6	Lacewing larva	0	0	0	0	0	0	0	0	0	0	0	0	0	0	0	1	0
L2	6	Predatory wasps	2	0	0	0	0	0	0	0	1	0	0	0	0	0	0	0	2
L2	6	Predatory bugs	0	0	0	0	0	0	0	0	0	0	0	0	0	0	0	0	0
L2	6	Parasitic wasps	0	0	0	0	0	0	0	0	0	0	0	0	0	0	0	0	0
L2	6	Hoverfly larva	0	0	0	0	0	0	0	0	0	0	0	0	0	0	0	0	0
L2	6	Adult hoverfly	2	0	0	0	0	1	0	0	0	0	0	0	0	0	0	0	0
L2	6	Predatory flies	0	0	0	0	0	0	0	0	0	0	0	0	0	0	0	0	0
L2	6	Tachinid fly	2	0	0	0	0	0	0	0	0	0	0	0	0	0	0	0	0
L3	6	Lady beetle	1	0	0	0	0	0	0	0	0	0	0	0	0	0	0	1	0
L3	6	Lady beetle larva	0	0	0	0	0	0	0	0	0	0	0	1	0	0	0	0	2
L3	6	Other predatory beetles	0	0	0	1	0	0	0	0	0	1	0	0	1	0	1	0	0
L3	6	Adult lacewing	0	0	0	0	0	2	0	0	0	0	0	0	0	0	0	0	0
L3	6	Lacewing larva	0	0	0	0	0	0	0	0	0	6	0	0	0	0	2	0	0
L3	6	Predatory wasps	0	3	0	0	0	0	0	0	0	0	0	0	0	0	0	0	0
L3	6	Predatory bugs	0	0	0	0	0	0	0	0	0	0	0	0	0	0	0	0	0
L3	6	Parasitic wasps	0	0	0	0	0	0	0	0	0	2	0	0	0	0	2	0	0
L3	6	Hoverfly larva	0	0	0	0	0	0	0	0	0	4	0	0	0	0	0	0	0
L3	6	Adult hoverfly	0	0	0	0	0	0	0	0	0	0	0	0	0	0	0	0	1
L3	6	Predatory flies	2	0	2	0	3	0	1	0	2	0	1	0	0	1	0	1	2
L3	6	Tachinid fly	0	0	0	0	0	0	0	0	0	0	0	0	0	0	0	0	0
L4	6	Lady beetle	0	0	0	0	0	0	0	0	0	1	0	0	0	0	0	0	0
L4	6	Lady beetle larva	2	0	0	0	0	0	0	0	0	0	0	0	0	0	0	1	0
L4	6	Other predatory beetles	1	0	0	0	0	0	0	2	1	0	0	0	0	0	0	0	0
L4	6	Adult lacewing	0	0	0	1	0	0	0	0	0	1	0	0	0	0	0	0	1
L4	6	Lacewing larva	0	0	0	0	0	0	0	0	3	0	0	0	0	0	0	0	0
L4	6	Predatory wasps	0	0	0	0	0	0	0	0	0	0	0	0	0	0	0	0	0
L4	6	Predatory bugs	0	0	1	0	0	0	0	0	0	0	0	0	0	0	0	0	0
L4	6	Parasitic wasps	0	2	0	0	0	0	0	0	0	0	0	0	0	0	0	0	0
L4	6	Hoverfly larva	0	0	0	2	0	0	0	0	0	4	0	0	0	0	0	0	0
L4	6	Adult hoverfly	2	0	0	0	0	2	0	0	0	0	0	0	0	0	0	0	0
L4	6	Predatory flies	0	0	0	0	0	0	0	0	0	1	0	0	0	0	0	0	0
L4	6	Tachinid fly	0	0	0	0	0	0	0	0	0	0	1	0	0	0	0	0	0
L5	6	Lady beetle	1	0	0	0	0	0	0	0	0	0	0	2	0	0	0	1	0
L5	6	Lady beetle larva	0	0	0	0	2	0	0	0	0	0	0	0	0	0	1	0	0
L5	6	Other predatory beetles	0	0	0	0	0	0	0	0	0	0	0	0	1	0	0	0	0
L5	6	Adult lacewing	0	0	0	0	0	0	0	0	0	0	0	0	0	0	0	0	0
L5	6	Lacewing larva	0	0	0	0	0	0	0	0	0	0	0	0	0	0	0	0	1
L5	6	Predatory wasps	1	0	0	0	0	0	0	1	0	0	0	0	0	0	0	0	0
L5	6	Predatory bugs	0	0	0	0	0	0	0	0	0	0	0	0	0	0	1	0	0
L5	6	Parasitic wasps	0	0	0	0	0	0	0	0	0	0	0	3	0	0	0	0	0
L5	6	Hoverfly larva	0	0	0	0	0	0	0	0	0	2	0	0	0	0	0	0	0
L5	6	Adult hoverfly	1	0	0	0	0	1	0	0	0	0	0	0	0	0	0	0	0
L5	6	Predatory flies	0	0	0	0	0	0	0	0	0	0	0	0	0	0	0	0	0
L5	6	Tachinid fly	1	0	0	0	0	0	0	0	0	0	0	0	0	0	0	0	0
L6	6	Lady beetle	0	0	0	0	0	0	0	0	0	0	0	0	0	0	0	0	2
L6	6	Lady beetle larva	0	0	0	0	0	0	0	0	0	0	0	0	0	0	0	0	0
L6	6	Other predatory beetles	0	0	1	0	0	0	0	0	0	0	0	0	0	0	0	0	0
L6	6	Adult lacewing	0	0	0	0	0	0	0	0	0	0	0	0	0	0	0	0	0
L6	6	Lacewing larva	1	0	0	0	0	0	0	0	0	0	0	0	0	0	0	0	0
L6	6	Predatory wasps	0	1	0	0	0	0	0	0	0	0	0	0	0	0	0	0	0
L6	6	Predatory bugs	0	0	0	0	0	1	0	0	0	0	0	0	0	0	0	0	0
L6	6	Parasitic wasps	1	0	0	0	0	0	0	0	0	0	0	0	0	0	0	1	0
L6	6	Hoverfly larva	0	0	0	0	0	0	0	0	0	0	0	0	0	0	0	0	0
L6	6	Adult hoverfly	0	0	0	0	0	0	0	0	0	2	0	0	0	3	0	0	0
L6	6	Predatory flies	0	0	0	0	0	0	0	4	0	1	0	0	0	0	0	0	0
L6	6	Tachinid fly	0	0	0	0	0	0	0	1	0	0	1	0	0	0	0	0	0
L7	6	Lady beetle	2	0	0	0	0	0	0	0	0	0	0	0	0	0	0	0	0
L7	6	Lady beetle larva	1	0	0	0	0	0	0	0	0	0	0	0	0	0	1	1	0
L7	6	Other predatory beetles	2	0	0	0	0	0	0	0	0	0	0	0	0	0	0	0	0
L7	6	Adult lacewing	0	0	0	0	0	0	0	0	0	1	0	0	0	0	0	0	0
L7	6	Lacewing larva	0	0	0	0	0	0	0	0	0	0	0	0	0	0	0	0	0
L7	6	Predatory wasps	1	0	1	1	0	0	0	0	0	1	0	0	0	0	0	0	0
L7	6	Predatory bugs	0	0	0	0	0	0	0	0	0	0	0	0	0	0	0	0	0
L7	6	Parasitic wasps	1	0	0	0	0	0	0	0	0	1	0	0	0	0	0	0	0
L7	6	Hoverfly larva	2	0	0	0	0	0	0	0	0	0	0	0	0	0	0	0	0
L7	6	Adult hoverfly	0	0	0	0	0	0	0	0	0	0	0	0	0	0	0	0	0
L7	6	Predatory flies	0	0	0	0	1	0	0	0	0	0	0	0	0	0	0	0	0
L7	6	Tachinid fly	0	0	0	0	0	0	0	0	0	0	0	0	0	0	0	0	0
L8	6	Lady beetle	1	0	0	0	0	0	0	0	1	0	0	0	0	0	0	0	1
L8	6	Lady beetle larva	0	0	1	0	0	0	0	0	0	0	0	0	0	0	0	0	0
L8	6	Other predatory beetles	0	0	0	0	0	0	0	0	2	0	0	0	0	0	0	0	0
L8	6	Adult lacewing	0	0	0	0	0	0	0	0	0	0	0	0	0	0	0	0	0
L8	6	Lacewing larva	0	0	0	0	0	0	0	0	0	0	0	0	0	0	0	1	0
L8	6	Predatory wasps	0	1	0	0	0	0	0	0	2	0	0	0	1	0	0	0	0
L8	6	Predatory bugs	1	0	0	0	0	0	0	0	1	1	0	0	2	0	0	0	0
L8	6	Parasitic wasps	0	0	0	0	0	0	0	1	2	1	0	0	0	0	0	0	0
L8	6	Hoverfly larva	0	0	0	0	0	0	0	0	0	1	0	0	0	0	0	0	0
L8	6	Adult hoverfly	0	0	0	0	0	0	0	0	0	0	0	0	0	0	0	0	0
L8	6	Predatory flies	2	0	0	0	0	0	0	0	0	0	0	0	0	0	0	0	0
L8	6	Tachinid fly	0	0	0	0	0	0	0	0	0	0	1	0	0	0	0	0	0
H1	6	Lady beetle	2	0	0	0	0	0	0	0	0	0	0	0	0	0	0	0	0
H1	6	Lady beetle larva	0	0	0	0	0	0	0	0	0	0	0	0	0	0	0	0	0
H1	6	Other predatory beetles	0	0	0	2	0	0	0	0	0	0	0	0	0	0	0	0	0
H1	6	Adult lacewing	0	1	0	0	0	1	0	0	0	0	0	0	0	0	0	0	0
H1	6	Lacewing larva	0	0	0	0	0	0	0	0	0	0	0	0	0	0	1	0	0
H1	6	Predatory wasps	0	0	0	0	0	0	0	0	0	0	0	0	0	0	3	0	0
H1	6	Predatory bugs	0	0	2	0	0	0	0	0	1	0	0	0	0	0	3	0	0
H1	6	Parasitic wasps	0	0	0	0	0	1	0	0	0	0	0	0	0	0	0	0	0
H1	6	Hoverfly larva	0	0	0	0	0	0	0	0	0	0	0	0	0	0	0	0	0
H1	6	Adult hoverfly	0	0	0	0	0	0	0	0	0	1	0	0	0	0	0	0	0
H1	6	Predatory flies	0	0	0	0	0	2	0	3	0	0	0	0	0	0	0	1	1
H1	6	Tachinid fly	3	0	1	0	0	0	0	0	0	0	0	0	0	0	0	0	0
H2	6	Lady beetle	1	0	0	0	0	0	0	0	0	0	0	0	0	0	0	1	0
H2	6	Lady beetle larva	3	0	0	0	0	0	0	0	0	0	0	2	0	0	0	0	1
H2	6	Other predatory beetles	0	0	0	0	0	0	0	0	0	0	1	0	0	0	0	0	0
H2	6	Adult lacewing	0	0	1	0	0	0	0	0	0	1	0	0	0	0	0	3	0
H2	6	Lacewing larva	0	0	0	0	0	0	0	0	0	0	0	0	0	0	0	1	0
H2	6	Predatory wasps	1	0	0	0	0	0	0	0	0	0	0	0	0	0	0	0	0
H2	6	Predatory bugs	0	0	0	0	0	0	0	0	0	0	0	0	1	0	0	0	0
H2	6	Parasitic wasps	0	3	0	0	0	0	0	0	0	0	0	0	0	0	1	0	0
H2	6	Hoverfly larva	0	0	0	0	0	0	0	0	0	0	0	0	0	0	0	0	0
H2	6	Adult hoverfly	0	0	0	0	0	0	0	0	0	0	0	1	0	0	0	0	0
H2	6	Predatory flies	0	0	0	0	0	0	0	0	0	0	0	0	0	0	3	0	0
H2	6	Tachinid fly	0	0	0	0	0	0	0	0	0	6	0	0	1	0	0	2	0
H3	6	Lady beetle	0	0	0	0	0	0	0	0	0	0	0	0	0	0	0	1	0
H3	6	Lady beetle larva	2	0	0	0	0	1	0	0	0	0	0	0	0	0	0	0	0
H3	6	Other predatory beetles	0	0	0	0	0	0	0	0	0	0	0	1	0	0	1	0	0
H3	6	Adult lacewing	0	1	0	0	0	0	0	0	0	0	0	0	0	0	0	0	0
H3	6	Lacewing larva	0	0	0	0	0	0	0	0	0	0	0	6	1	0	0	0	0
H3	6	Predatory wasps	0	0	0	0	0	0	0	0	0	0	0	0	0	0	0	0	0
H3	6	Predatory bugs	1	0	0	0	0	0	0	0	2	0	0	0	0	0	0	0	0
H3	6	Parasitic wasps	0	0	0	0	0	0	0	0	0	2	0	1	0	0	3	0	0
H3	6	Hoverfly larva	0	0	0	0	0	0	0	0	0	0	0	0	0	0	0	0	0
H3	6	Adult hoverfly	0	0	0	0	0	0	0	1	0	0	0	0	0	0	0	0	0
H3	6	Predatory flies	2	0	0	0	0	0	1	0	3	0	0	0	0	0	0	0	0
H3	6	Tachinid fly	1	0	0	0	1	0	1	0	0	3	0	1	0	0	1	0	0
H4	6	Lady beetle	0	0	0	0	0	0	0	0	1	0	0	0	0	0	0	0	0
H4	6	Lady beetle larva	1	0	0	0	0	0	0	0	0	0	0	2	0	0	0	0	0
H4	6	Other predatory beetles	0	0	0	0	0	0	0	0	0	0	0	0	0	0	0	0	0
H4	6	Adult lacewing	1	0	0	0	0	0	0	0	0	0	0	3	0	0	0	0	0
H4	6	Lacewing larva	0	0	0	0	0	0	0	0	0	0	0	0	0	0	0	0	0
H4	6	Predatory wasps	0	0	1	0	0	0	0	0	0	0	0	0	0	0	0	0	0
H4	6	Predatory bugs	0	0	1	0	0	0	0	0	0	0	0	0	0	0	0	1	0
H4	6	Parasitic wasps	1	0	0	0	0	0	0	0	1	0	0	3	0	0	0	0	0
H4	6	Hoverfly larva	0	0	0	0	0	0	0	0	0	0	0	0	0	0	0	0	0
H4	6	Adult hoverfly	2	0	0	0	0	0	0	1	0	0	0	0	0	0	0	1	0
H4	6	Predatory flies	0	0	0	0	0	0	0	0	0	0	0	0	0	0	0	0	0
H4	6	Tachinid fly	0	0	0	0	0	0	0	0	0	0	1	0	1	0	0	0	0
H5	6	Lady beetle	0	0	0	0	0	0	1	0	2	0	0	0	0	0	0	0	0
H5	6	Lady beetle larva	0	0	0	0	0	0	1	0	0	1	0	0	0	0	0	0	0
H5	6	Other predatory beetles	0	0	0	0	0	0	0	0	0	0	0	0	0	0	0	0	0
H5	6	Adult lacewing	0	0	0	0	0	0	0	0	0	1	0	0	0	0	0	0	0
H5	6	Lacewing larva	0	0	0	0	0	0	1	0	0	0	0	2	0	1	0	0	0
H5	6	Predatory wasps	0	1	0	0	0	0	1	0	2	6	0	0	0	0	0	0	0
H5	6	Predatory bugs	0	0	0	0	0	0	0	0	0	1	0	1	0	0	0	0	0
H5	6	Parasitic wasps	0	0	0	0	0	0	0	0	0	0	0	0	0	0	0	0	0
H5	6	Hoverfly larva	0	0	0	0	0	0	0	0	0	2	0	0	0	0	0	0	0
H5	6	Adult hoverfly	0	0	0	0	0	0	0	3	1	0	0	0	0	0	0	0	0
H5	6	Predatory flies	0	0	0	0	0	0	0	2	4	2	0	0	0	0	0	0	0
H5	6	Tachinid fly	0	0	0	0	0	0	1	1	1	1	0	0	0	0	0	0	0
H6	6	Lady beetle	2	0	0	0	0	0	0	0	0	1	0	0	0	0	0	0	0
H6	6	Lady beetle larva	0	0	0	0	0	0	1	0	1	1	0	0	1	1	0	0	0
H6	6	Other predatory beetles	0	0	0	0	0	0	0	0	0	0	0	0	0	0	0	0	2
H6	6	Adult lacewing	0	0	0	0	0	0	0	1	0	3	0	0	0	0	0	0	0
H6	6	Lacewing larva	0	0	1	0	0	0	0	0	0	0	0	0	0	0	0	0	0
H6	6	Predatory wasps	0	0	0	0	0	1	0	0	0	1	0	0	1	0	1	0	0
H6	6	Predatory bugs	0	0	0	0	0	0	0	0	0	0	0	0	0	0	3	0	0
H6	6	Parasitic wasps	0	0	0	0	0	0	0	2	1	1	0	0	0	0	0	0	0
H6	6	Hoverfly larva	0	0	0	0	0	0	0	0	0	0	0	0	0	1	0	1	0
H6	6	Adult hoverfly	2	0	1	0	0	1	0	0	0	1	0	0	0	0	0	0	0
H6	6	Predatory flies	1	0	0	0	0	1	0	0	0	0	0	0	0	1	0	0	0
H6	6	Tachinid fly	1	1	0	0	0	0	0	1	0	0	0	0	0	0	0	1	0
H7	6	Lady beetle	0	0	0	0	0	0	0	0	0	0	0	0	0	0	0	0	0
H7	6	Lady beetle larva	0	0	1	0	0	0	0	0	0	0	0	1	1	0	0	0	0
H7	6	Other predatory beetles	2	0	0	0	0	0	0	0	0	0	0	0	0	0	0	0	0
H7	6	Adult lacewing	0	0	0	0	0	0	0	0	0	0	0	0	0	0	0	1	0
H7	6	Lacewing larva	0	0	0	0	0	0	0	0	0	0	0	0	0	0	0	1	0
H7	6	Predatory wasps	0	2	0	0	0	0	0	0	1	0	0	0	0	0	0	0	0
H7	6	Predatory bugs	1	0	0	0	0	0	0	0	0	0	0	0	0	0	2	0	0
H7	6	Parasitic wasps	0	0	0	0	0	0	0	0	0	0	0	0	0	0	0	0	0
H7	6	Hoverfly larva	0	0	0	0	0	0	0	0	0	0	0	0	0	0	0	0	0
H7	6	Adult hoverfly	3	0	0	1	0	0	0	0	0	0	0	0	0	0	0	0	0
H7	6	Predatory flies	0	0	0	0	1	0	0	0	1	0	0	0	0	0	0	0	0
H7	6	Tachinid fly	2	0	0	0	0	0	0	0	1	0	2	3	0	0	0	0	0
H8	6	Lady beetle	1	0	0	0	0	0	0	0	0	0	0	0	0	0	0	0	0
H8	6	Lady beetle larva	0	0	0	0	0	0	0	0	0	0	0	0	0	0	2	0	1
H8	6	Other predatory beetles	0	0	0	0	0	0	0	0	2	0	0	0	0	0	0	0	0
H8	6	Adult lacewing	0	0	0	0	0	0	0	0	0	0	0	0	0	0	0	0	0
H8	6	Lacewing larva	0	0	0	0	0	0	0	0	0	0	0	0	0	0	0	0	0
H8	6	Predatory wasps	2	0	0	0	0	0	0	0	0	0	0	0	0	0	0	0	0
H8	6	Predatory bugs	0	0	2	0	0	0	0	2	2	0	0	0	0	0	0	0	0
H8	6	Parasitic wasps	0	1	0	0	0	0	0	0	0	0	0	0	0	0	0	1	0
H8	6	Hoverfly larva	0	0	0	0	0	0	0	3	0	0	0	0	0	0	0	0	0
H8	6	Adult hoverfly	0	0	0	0	0	0	0	0	0	0	0	0	0	0	0	0	0
H8	6	Predatory flies	0	1	3	0	0	0	0	0	0	0	1	0	1	0	0	0	0
H8	6	Tachinid fly	2	0	0	0	0	0	0	0	0	8	0	0	0	0	0	1
L1	7	Lady beetle	1	0	0	0	0	0	0	0	0	0	0	1	0	0	0	0	0
L1	7	Lady beetle larva	0	0	0	0	0	0	0	0	0	0	0	0	0	0	0	1	0
L1	7	Other predatory beetles	1	0	0	0	0	0	0	0	0	0	0	0	0	0	0	0	0
L1	7	Adult lacewing	0	0	0	0	0	0	0	0	0	0	0	0	0	0	0	2	0
L1	7	Lacewing larva	0	0	0	0	0	0	0	0	0	0	0	0	0	0	0	0	0
L1	7	Predatory wasps	1	0	0	0	0	0	0	0	0	1	0	0	0	0	1	0	0
L1	7	Predatory bugs	0	0	0	0	0	0	0	0	0	3	0	0	0	0	2	0	0
L1	7	Parasitic wasps	0	0	0	0	0	1	0	0	1	0	0	0	0	0	1	0	0
L1	7	Hoverfly larva	0	0	0	0	0	0	0	0	0	0	0	0	0	0	0	0	0
L1	7	Adult hoverfly	2	0	1	0	0	0	0	0	0	0	0	0	0	2	0	1	0
L1	7	Predatory flies	0	0	0	0	0	0	0	0	0	0	0	0	0	0	0	2	0
L1	7	Tachinid fly	1	0	0	0	0	0	0	0	1	0	0	0	0	0	0	0	0
L2	7	Lady beetle	3	0	1	0	0	0	0	0	0	0	0	0	0	0	1	0	0
L2	7	Lady beetle larva	2	0	0	0	0	0	0	0	0	0	0	0	0	0	0	0	0
L2	7	Other predatory beetles	0	0	0	0	0	0	0	0	0	0	0	0	0	0	0	0	0
L2	7	Adult lacewing	0	0	0	0	0	0	0	0	0	0	0	0	0	0	0	0	0
L2	7	Lacewing larva	0	0	0	0	0	0	0	0	0	0	0	0	0	0	0	0	0
L2	7	Predatory wasps	0	2	0	0	0	0	0	0	0	0	0	0	0	0	0	0	0
L2	7	Predatory bugs	0	0	0	0	0	0	0	0	0	0	0	0	0	0	0	0	0
L2	7	Parasitic wasps	0	0	0	0	0	0	0	0	0	0	0	2	0	0	0	0	0
L2	7	Hoverfly larva	0	0	0	0	0	0	0	0	0	0	0	0	0	0	0	0	1
L2	7	Adult hoverfly	0	0	0	0	0	0	0	1	0	1	0	0	1	0	1	1	0
L2	7	Predatory flies	0	0	0	0	0	0	0	0	0	0	0	0	0	0	0	0	0
L2	7	Tachinid fly	0	0	0	1	0	0	0	0	1	0	0	0	0	0	2	0	0
L3	7	Lady beetle	0	0	0	0	0	0	0	0	0	0	0	0	0	0	0	0	0
L3	7	Lady beetle larva	0	0	0	0	0	0	0	0	0	0	0	0	0	0	0	0	0
L3	7	Other predatory beetles	0	0	2	1	0	0	0	0	0	0	0	0	0	0	0	0	0
L3	7	Adult lacewing	0	1	0	0	0	0	0	0	0	0	0	0	0	0	0	2	0
L3	7	Lacewing larva	0	0	0	0	0	0	0	1	0	0	0	0	0	0	0	0	0
L3	7	Predatory wasps	0	0	0	0	2	0	0	0	0	0	0	0	1	0	0	0	0
L3	7	Predatory bugs	0	0	0	0	0	0	0	0	0	0	0	0	0	0	0	0	0
L3	7	Parasitic wasps	0	0	0	0	0	0	0	0	0	1	0	0	0	0	0	0	1
L3	7	Hoverfly larva	0	0	0	0	0	0	0	0	0	0	0	0	0	0	0	1	0
L3	7	Adult hoverfly	0	0	0	0	0	0	0	0	0	0	0	0	0	0	0	0	0
L3	7	Predatory flies	0	0	0	0	0	0	0	0	1	0	0	0	0	0	0	0	0
L3	7	Tachinid fly	0	0	0	0	0	0	0	0	0	0	1	0	0	0	0	0	0
L4	7	Lady beetle	0	0	0	0	0	0	0	0	0	0	0	0	0	0	1	0	0
L4	7	Lady beetle larva	0	0	0	0	0	0	0	0	0	0	0	0	0	0	0	0	0
L4	7	Other predatory beetles	1	0	0	0	0	1	0	0	0	0	0	0	0	0	0	0	0
L4	7	Adult lacewing	0	0	0	0	0	0	0	0	0	0	0	0	0	0	0	0	0
L4	7	Lacewing larva	0	0	0	0	0	0	0	0	0	0	0	0	0	0	0	0	0
L4	7	Predatory wasps	0	0	0	0	0	0	0	0	0	0	0	0	0	0	0	0	0
L4	7	Predatory bugs	1	0	1	0	0	0	0	0	0	0	0	0	0	0	0	0	0
L4	7	Parasitic wasps	0	0	0	0	0	0	0	0	0	0	0	0	0	0	1	0	0
L4	7	Hoverfly larva	0	0	0	0	0	0	0	0	0	0	0	0	0	0	0	0	0
L4	7	Adult hoverfly	0	0	0	0	0	0	0	0	0	0	0	0	0	0	0	0	0
L4	7	Predatory flies	0	0	0	0	0	1	0	0	0	0	0	0	0	1	0	1	1
L4	7	Tachinid fly	0	0	0	0	0	0	0	1	0	0	0	0	0	0	0	0	0
L5	7	Lady beetle	2	0	0	0	0	0	2	0	0	0	0	0	0	1	0	0	0
L5	7	Lady beetle larva	0	0	0	0	0	0	0	0	0	0	0	0	1	0	0	0	0
L5	7	Other predatory beetles	0	0	0	0	0	0	0	0	0	0	0	0	0	0	0	0	0
L5	7	Adult lacewing	0	0	0	0	0	0	0	0	0	0	0	0	0	0	0	1	2
L5	7	Lacewing larva	0	0	0	0	0	0	0	0	0	0	0	0	0	0	0	0	0
L5	7	Predatory wasps	0	1	0	0	0	0	0	0	0	0	0	0	0	0	0	0	0
L5	7	Predatory bugs	0	0	0	0	0	1	0	0	0	0	0	0	0	0	0	0	0
L5	7	Parasitic wasps	3	0	0	0	0	0	0	0	2	0	0	1	0	0	1	0	0
L5	7	Hoverfly larva	0	0	0	0	0	0	0	0	0	0	0	0	0	0	0	0	0
L5	7	Adult hoverfly	0	0	0	0	0	0	1	0	0	0	0	0	0	0	0	0	0
L5	7	Predatory flies	0	0	1	0	0	0	0	0	0	0	0	0	0	0	0	0	0
L5	7	Tachinid fly	0	0	0	0	0	0	0	0	0	0	1	0	0	0	0	0	0
L6	7	Lady beetle	0	0	0	0	0	1	0	0	0	0	0	0	0	0	0	0	0
L6	7	Lady beetle larva	0	0	0	0	0	1	0	0	0	0	0	0	0	0	0	0	0
L6	7	Other predatory beetles	0	0	0	0	0	0	0	0	1	0	0	1	0	1	0	0	0
L6	7	Adult lacewing	1	0	1	0	0	0	0	2	0	0	0	0	0	0	0	0	0
L6	7	Lacewing larva	0	0	0	0	0	0	0	0	0	1	0	0	0	0	0	0	0
L6	7	Predatory wasps	0	0	0	0	0	0	0	0	0	0	0	0	0	0	1	0	0
L6	7	Predatory bugs	1	0	0	0	0	0	0	0	0	0	0	0	0	0	0	0	0
L6	7	Parasitic wasps	0	1	0	0	0	0	0	0	0	1	0	0	0	0	0	0	0
L6	7	Hoverfly larva	0	0	0	0	0	0	0	0	0	0	0	0	0	0	0	0	0
L6	7	Adult hoverfly	0	0	0	1	0	1	1	0	0	0	0	0	0	0	0	0	0
L6	7	Predatory flies	2	0	0	0	0	0	0	0	2	0	0	0	0	0	0	0	0
L6	7	Tachinid fly	1	0	0	0	0	0	0	0	0	1	0	0	0	0	0	0	0
L7	7	Lady beetle	0	0	0	1	0	0	0	0	0	0	1	0	0	0	0	0	0
L7	7	Lady beetle larva	0	0	0	0	0	0	0	0	0	0	0	0	0	0	0	0	0
L7	7	Other predatory beetles	0	0	0	0	0	0	0	0	0	0	0	0	0	0	0	0	0
L7	7	Adult lacewing	0	0	0	0	0	0	0	0	0	0	0	0	0	0	0	0	0
L7	7	Lacewing larva	0	0	0	0	0	0	0	0	0	0	0	0	0	0	0	0	0
L7	7	Predatory wasps	1	0	0	0	0	0	0	0	1	0	0	0	0	0	0	0	0
L7	7	Predatory bugs	0	1	0	0	0	0	0	0	0	0	0	0	0	0	0	0	1
L7	7	Parasitic wasps	0	0	0	0	0	0	0	0	1	0	0	0	0	0	0	0	0
L7	7	Hoverfly larva	1	0	0	0	0	0	0	0	0	0	0	0	0	0	0	0	0
L7	7	Adult hoverfly	0	0	0	1	0	1	0	0	0	0	0	0	0	0	0	0	0
L7	7	Predatory flies	0	0	0	0	0	0	1	0	0	2	0	0	0	0	0	0	0
L7	7	Tachinid fly	0	0	0	0	0	0	0	0	0	1	0	0	0	0	0	0	0
L8	7	Lady beetle	2	0	0	0	0	0	0	0	0	0	0	0	0	0	0	0	0
L8	7	Lady beetle larva	3	0	0	0	0	0	0	0	0	0	0	0	0	1	0	0	0
L8	7	Other predatory beetles	0	0	0	0	0	0	0	0	0	0	0	0	0	0	0	0	0
L8	7	Adult lacewing	0	0	0	0	0	0	0	0	0	1	0	0	0	0	1	0	0
L8	7	Lacewing larva	0	0	0	0	0	0	0	0	0	0	0	0	0	0	0	0	0
L8	7	Predatory wasps	0	2	0	0	0	0	0	0	0	0	0	0	0	0	0	0	0
L8	7	Predatory bugs	0	1	0	0	0	0	0	0	0	0	0	0	0	0	0	0	0
L8	7	Parasitic wasps	0	0	0	0	0	0	0	0	0	0	0	0	0	0	1	0	0
L8	7	Hoverfly larva	0	0	0	0	0	0	0	0	0	0	0	0	0	1	0	0	0
L8	7	Adult hoverfly	0	0	0	0	0	1	1	0	0	0	0	0	0	0	0	0	0
L8	7	Predatory flies	1	0	0	0	0	0	0	0	0	1	0	0	0	0	0	0	0
L8	7	Tachinid fly	0	0	0	0	0	0	0	0	0	0	0	0	0	0	0	0	0
H1	7	Lady beetle	2	0	0	0	0	0	0	0	1	0	0	0	0	0	0	0	0
H1	7	Lady beetle larva	2	0	0	0	1	0	0	0	0	0	0	0	0	0	0	0	0
H1	7	Other predatory beetles	1	0	0	0	0	0	0	0	0	0	0	0	0	0	0	0	0
H1	7	Adult lacewing	0	0	0	0	0	0	0	0	0	0	0	0	0	0	0	0	0
H1	7	Lacewing larva	0	0	0	0	0	0	0	0	0	0	0	0	0	0	0	0	0
H1	7	Predatory wasps	0	0	1	0	0	0	0	0	0	3	0	0	0	0	1	0	0
H1	7	Predatory bugs	0	0	3	0	0	0	0	0	0	0	0	0	0	0	3	1	0
H1	7	Parasitic wasps	0	0	0	0	1	0	0	0	1	2	0	0	0	0	0	0	0
H1	7	Hoverfly larva	0	0	0	0	0	0	0	0	0	0	0	0	0	0	0	0	0
H1	7	Adult hoverfly	0	0	0	0	0	0	0	0	0	0	0	0	0	0	0	0	1
H1	7	Predatory flies	0	0	0	1	0	0	0	0	0	0	1	0	0	0	0	1	0
H1	7	Tachinid fly	0	0	0	0	0	0	0	0	1	0	0	0	0	1	0	0	0
H2	7	Lady beetle	0	0	0	0	0	0	0	2	0	0	0	0	0	0	0	0	0
H2	7	Lady beetle larva	0	0	0	0	0	0	0	0	0	0	0	2	0	0	0	1	1
H2	7	Other predatory beetles	0	0	0	0	0	0	0	0	0	0	0	0	0	0	0	0	0
H2	7	Adult lacewing	0	0	0	0	0	0	0	0	0	0	0	0	0	0	0	0	0
H2	7	Lacewing larva	0	0	0	0	0	0	0	1	0	0	0	0	0	0	0	1	1
H2	7	Predatory wasps	0	0	0	0	0	0	0	0	0	1	0	0	0	0	0	0	0
H2	7	Predatory bugs	2	2	0	0	0	0	0	0	0	0	0	0	0	0	3	0	0
H2	7	Parasitic wasps	0	0	0	0	0	0	0	0	0	0	0	0	0	0	3	0	0
H2	7	Hoverfly larva	0	0	0	0	0	0	0	0	0	0	0	0	0	0	0	0	0
H2	7	Adult hoverfly	0	0	0	0	0	0	0	0	0	0	0	0	0	3	0	0	0
H2	7	Predatory flies	0	0	1	0	0	0	0	0	0	1	0	0	0	0	0	0	0
H2	7	Tachinid fly	0	0	0	0	0	0	1	0	0	0	6	0	0	0	0	0	0
H3	7	Lady beetle	0	0	0	1	0	0	0	0	0	0	0	0	0	0	0	1	0
H3	7	Lady beetle larva	0	0	0	0	0	0	0	0	0	0	0	0	0	0	0	0	0
H3	7	Other predatory beetles	0	0	0	0	0	0	0	0	0	0	0	0	0	0	0	0	0
H3	7	Adult lacewing	0	0	0	0	0	0	0	0	0	0	0	0	0	0	0	1	0
H3	7	Lacewing larva	1	0	0	0	0	0	0	0	0	0	0	0	0	0	0	0	0
H3	7	Predatory wasps	0	0	0	0	0	0	0	0	2	0	0	0	0	0	1	0	0
H3	7	Predatory bugs	0	0	0	0	0	1	0	1	2	0	0	0	0	2	0	0	0
H3	7	Parasitic wasps	1	3	0	0	0	0	0	0	0	0	0	0	2	0	0	0	0
H3	7	Hoverfly larva	1	0	0	0	0	0	0	0	0	0	0	0	0	0	0	0	0
H3	7	Adult hoverfly	0	0	0	0	0	3	0	0	0	0	0	0	0	0	0	0	0
H3	7	Predatory flies	0	0	0	0	0	0	0	0	0	0	0	0	0	0	0	0	0
H3	7	Tachinid fly	0	0	0	0	0	0	0	0	0	0	1	0	0	0	0	0	0
H4	7	Lady beetle	0	0	0	0	1	0	0	0	0	0	0	0	0	0	0	0	0
H4	7	Lady beetle larva	1	0	0	0	2	0	0	0	0	0	0	0	0	0	0	0	0
H4	7	Other predatory beetles	1	0	0	0	0	1	0	0	0	0	0	0	0	0	0	0	0
H4	7	Adult lacewing	0	0	0	0	0	0	0	0	0	0	0	0	0	0	0	1	0
H4	7	Lacewing larva	1	0	0	0	0	0	0	0	0	0	0	0	0	0	0	0	0
H4	7	Predatory wasps	1	0	0	0	0	0	0	0	0	2	0	0	0	0	0	0	0
H4	7	Predatory bugs	1	1	0	0	0	0	0	0	0	0	1	0	0	0	1	0	0
H4	7	Parasitic wasps	2	0	0	0	0	0	0	0	1	1	0	0	0	0	0	0	0
H4	7	Hoverfly larva	0	0	0	0	0	0	0	1	1	1	0	0	0	0	2	0	0
H4	7	Adult hoverfly	0	0	0	0	0	0	0	0	0	0	0	0	0	0	0	0	0
H4	7	Predatory flies	1	0	0	0	0	1	0	1	0	0	0	0	0	0	1	0	0
H4	7	Tachinid fly	0	0	0	0	0	0	0	0	0	2	1	0	0	0	0	0	0
H5	7	Lady beetle	1	0	0	0	0	0	0	0	0	0	0	0	0	0	0	0	0
H5	7	Lady beetle larva	0	0	0	0	0	1	0	0	0	0	0	0	0	0	0	1	0
H5	7	Other predatory beetles	0	0	0	0	0	0	0	0	0	0	2	0	0	1	0	0	0
H5	7	Adult lacewing	0	0	0	0	0	0	0	0	1	0	0	0	0	0	0	0	0
H5	7	Lacewing larva	2	0	1	0	0	0	0	0	0	0	0	2	0	0	0	0	0
H5	7	Predatory wasps	0	1	0	0	0	1	0	1	0	3	0	0	0	0	0	0	0
H5	7	Predatory bugs	0	0	1	1	0	0	0	1	0	0	1	0	1	0	0	0	0
H5	7	Parasitic wasps	0	0	0	0	0	0	0	0	0	0	0	0	0	1	0	0	0
H5	7	Hoverfly larva	1	0	0	0	0	0	0	0	0	0	0	0	0	0	0	0	0
H5	7	Adult hoverfly	0	0	0	0	0	0	0	0	0	0	0	0	0	0	0	0	0
H5	7	Predatory flies	0	0	0	0	0	0	0	0	0	0	0	0	0	0	0	0	0
H5	7	Tachinid fly	0	0	0	0	0	0	0	0	0	0	0	0	0	0	1	0	0
H6	7	Lady beetle	0	0	0	0	0	0	0	0	0	0	0	0	0	0	0	0	0
H6	7	Lady beetle larva	0	0	0	0	0	0	0	0	1	0	0	1	0	0	1	0	0
H6	7	Other predatory beetles	0	0	0	0	0	0	0	0	0	0	0	0	0	0	0	0	0
H6	7	Adult lacewing	0	0	0	1	0	0	0	0	0	0	0	0	0	0	0	0	0
H6	7	Lacewing larva	0	0	0	0	0	0	0	0	0	0	0	0	0	0	1	0	0
H6	7	Predatory wasps	0	0	0	0	0	0	0	0	0	0	0	0	0	1	0	0	0
H6	7	Predatory bugs	1	0	0	0	0	0	0	0	5	0	0	0	0	0	2	1	0
H6	7	Parasitic wasps	0	0	0	0	0	0	0	0	1	0	0	0	0	0	0	0	0
H6	7	Hoverfly larva	0	0	0	0	0	0	1	0	0	0	0	0	0	0	0	0	0
H6	7	Adult hoverfly	0	0	0	0	0	0	0	0	0	0	0	0	0	0	0	0	1
H6	7	Predatory flies	0	0	1	0	0	0	0	0	0	1	0	0	2	0	0	0	0
H6	7	Tachinid fly	1	0	0	0	1	0	0	0	0	0	3	0	0	1	0	0	0
H7	7	Lady beetle	0	0	0	1	0	0	0	0	0	0	0	0	0	0	0	0	0
H7	7	Lady beetle larva	0	0	0	0	0	0	0	0	0	0	0	0	0	0	1	0	0
H7	7	Other predatory beetles	0	0	0	0	0	0	0	0	0	0	0	0	0	0	0	0	0
H7	7	Adult lacewing	0	0	0	0	0	0	0	1	0	0	0	0	0	0	0	0	0
H7	7	Lacewing larva	0	0	0	0	0	0	0	0	0	1	0	0	0	0	0	0	0
H7	7	Predatory wasps	0	0	0	0	0	0	0	0	1	0	0	0	1	0	0	0	0
H7	7	Predatory bugs	0	0	0	0	0	0	0	0	0	0	0	0	0	1	1	1	0
H7	7	Parasitic wasps	2	0	0	0	0	0	0	0	0	0	0	0	0	0	0	0	0
H7	7	Hoverfly larva	0	0	0	0	0	0	0	0	0	0	0	0	0	0	0	0	0
H7	7	Adult hoverfly	2	0	0	0	0	0	0	0	0	1	0	0	0	0	0	0	0
H7	7	Predatory flies	1	0	0	0	0	0	0	0	0	0	0	0	0	0	0	1	0
H7	7	Tachinid fly	0	0	0	0	0	0	0	0	0	0	0	0	0	0	0	0	0
H8	7	Lady beetle	0	0	0	0	0	0	0	0	0	0	0	0	0	0	0	0	0
H8	7	Lady beetle larva	1	0	0	0	0	0	0	0	0	0	0	0	0	0	0	0	0
H8	7	Other predatory beetles	1	0	0	1	0	0	1	0	0	0	0	0	0	0	0	1	0
H8	7	Adult lacewing	0	1	0	0	0	0	0	0	0	0	0	0	0	0	0	0	0
H8	7	Lacewing larva	0	0	0	0	0	0	0	0	0	0	0	0	0	0	0	0	0
H8	7	Predatory wasps	0	0	0	0	0	0	0	0	0	0	0	0	0	0	0	0	0
H8	7	Predatory bugs	1	0	0	0	0	0	1	0	0	2	0	0	0	0	0	0	0
H8	7	Parasitic wasps	0	1	0	0	0	0	0	0	0	0	0	0	0	0	1	0	0
H8	7	Hoverfly larva	0	0	0	0	0	0	0	0	1	0	0	0	0	0	0	0	0
H8	7	Adult hoverfly	1	0	0	0	0	1	0	0	0	0	3	0	0	0	0	0	0
H8	7	Predatory flies	0	0	0	0	0	0	0	0	0	0	0	0	0	0	0	0	0
H8	7	Tachinid fly	0	0	0	0	0	0	0	0	0	0	0	0	0	0	0	0	0
L1	8	Lady beetle	2	0	0	0	0	0	0	0	0	0	0	0	0	0	0	0	0
L1	8	Lady beetle larva	0	0	0	0	0	0	0	0	0	0	0	1	0	0	0	0	0
L1	8	Other predatory beetles	0	0	0	0	0	0	0	0	0	0	0	0	0	0	0	0	0
L1	8	Adult lacewing	0	0	0	0	0	0	0	0	0	0	0	0	0	0	0	0	0
L1	8	Lacewing larva	0	0	0	0	0	0	0	0	0	0	0	0	0	0	0	0	0
L1	8	Predatory wasps	0	1	0	0	0	0	0	0	0	0	0	0	0	0	0	0	0
L1	8	Predatory bugs	0	0	0	0	0	0	0	0	0	0	0	0	0	0	0	0	0
L1	8	Parasitic wasps	0	0	0	0	0	0	0	0	1	1	0	0	0	0	0	0	0
L1	8	Hoverfly larva	0	0	0	0	0	0	0	0	0	0	0	0	0	0	0	0	0
L1	8	Adult hoverfly	0	0	0	0	0	0	0	0	0	0	0	0	1	0	0	0	0
L1	8	Predatory flies	0	0	0	0	0	0	0	0	0	0	0	0	0	0	0	0	0
L1	8	Tachinid fly	0	0	0	0	0	0	0	0	0	1	0	0	0	1	0	0	0
L2	8	Lady beetle	0	0	0	0	0	0	0	0	0	0	0	0	0	0	0	0	0
L2	8	Lady beetle larva	0	0	0	0	0	0	0	0	0	0	0	0	0	0	0	0	0
L2	8	Other predatory beetles	0	0	1	0	0	0	0	0	0	0	0	0	0	0	0	0	0
L2	8	Adult lacewing	0	0	0	0	0	0	0	0	0	0	0	0	0	0	0	3	0
L2	8	Lacewing larva	0	0	0	0	0	0	0	0	0	0	0	0	0	0	0	0	0
L2	8	Predatory wasps	0	0	0	0	0	0	0	0	0	0	0	0	0	0	0	0	0
L2	8	Predatory bugs	0	0	0	0	0	0	0	0	0	0	0	0	2	0	0	0	0
L2	8	Parasitic wasps	1	0	0	0	0	0	0	0	0	0	0	0	0	0	0	0	0
L2	8	Hoverfly larva	0	0	0	0	0	0	0	0	0	0	0	0	0	0	0	0	0
L2	8	Adult hoverfly	0	0	0	0	0	0	0	0	0	0	0	0	0	0	0	0	0
L2	8	Predatory flies	0	0	1	2	0	1	0	0	0	0	0	0	0	0	0	0	0
L2	8	Tachinid fly	0	0	0	0	0	0	0	0	0	0	1	0	0	0	0	0	0
L3	8	Lady beetle	0	0	0	0	0	0	0	0	0	0	0	0	0	0	0	0	0
L3	8	Lady beetle larva	0	0	0	0	0	0	0	0	0	0	0	0	0	0	0	0	0
L3	8	Other predatory beetles	0	1	0	0	0	0	0	0	0	0	0	0	0	0	0	0	0
L3	8	Adult lacewing	0	0	0	0	0	0	0	0	0	0	0	0	0	0	0	0	0
L3	8	Lacewing larva	0	0	0	0	0	0	0	0	0	1	0	0	0	0	0	0	0
L3	8	Predatory wasps	3	0	0	0	0	0	0	0	0	0	0	0	0	0	0	0	0
L3	8	Predatory bugs	0	0	0	0	0	0	0	0	0	0	0	0	0	0	0	0	0
L3	8	Parasitic wasps	0	0	0	0	0	0	0	0	0	0	0	0	0	2	0	0	0
L3	8	Hoverfly larva	0	0	0	0	0	0	0	0	0	0	0	0	0	0	0	0	0
L3	8	Adult hoverfly	0	0	0	0	0	0	0	0	0	0	0	0	0	0	0	0	0
L3	8	Predatory flies	1	0	0	0	0	0	0	0	0	0	0	0	0	0	0	0	0
L3	8	Tachinid fly	0	0	0	0	0	1	0	0	0	0	1	0	0	0	0	0	1
L4	8	Lady beetle	3	0	0	0	0	0	0	0	0	0	0	0	0	0	0	0	0
L4	8	Lady beetle larva	3	0	0	0	0	0	0	0	0	0	0	0	0	0	0	0	0
L4	8	Other predatory beetles	0	0	0	0	0	0	0	0	0	0	0	0	0	0	0	0	0
L4	8	Adult lacewing	0	0	0	0	0	0	0	0	0	0	0	0	0	0	0	0	0
L4	8	Lacewing larva	0	0	0	0	0	0	0	0	0	0	0	0	0	0	0	0	0
L4	8	Predatory wasps	0	0	0	0	0	0	0	0	0	0	0	0	0	0	0	0	0
L4	8	Predatory bugs	0	0	0	0	0	0	0	0	0	0	0	0	0	0	3	0	0
L4	8	Parasitic wasps	0	1	3	0	0	0	0	0	2	0	0	0	0	0	0	0	0
L4	8	Hoverfly larva	0	0	0	0	0	0	0	0	0	0	0	0	0	0	0	0	0
L4	8	Adult hoverfly	0	0	0	0	0	0	0	1	0	0	0	0	0	0	0	0	0
L4	8	Predatory flies	0	0	0	0	0	0	0	0	0	0	0	0	0	0	0	0	0
L4	8	Tachinid fly	0	2	0	0	0	0	0	0	1	0	0	0	0	0	0	0	0
L5	8	Lady beetle	1	0	0	2	0	0	0	0	0	0	0	0	0	0	0	0	0
L5	8	Lady beetle larva	1	0	0	0	0	0	0	0	0	0	0	0	0	0	0	0	0
L5	8	Other predatory beetles	0	0	0	0	0	0	0	0	0	0	0	0	0	0	0	0	0
L5	8	Adult lacewing	0	0	0	0	0	0	0	0	0	0	0	0	0	0	0	0	0
L5	8	Lacewing larva	0	0	0	0	0	0	0	0	0	0	0	0	0	0	0	0	0
L5	8	Predatory wasps	0	0	0	0	0	0	0	0	0	0	0	0	0	0	0	0	0
L5	8	Predatory bugs	0	4	0	0	0	0	0	0	0	0	0	0	1	0	0	0	0
L5	8	Parasitic wasps	0	0	0	0	0	0	0	0	0	2	0	0	0	0	0	0	0
L5	8	Hoverfly larva	0	0	0	0	0	0	0	0	0	0	0	0	0	0	0	0	0
L5	8	Adult hoverfly	0	0	0	0	0	0	0	0	0	0	0	0	0	0	0	0	0
L5	8	Predatory flies	0	0	0	0	0	0	0	0	0	0	0	0	0	0	0	0	0
L5	8	Tachinid fly	0	0	0	0	0	0	0	0	0	0	0	0	0	1	0	0	0
L6	8	Lady beetle	0	0	0	0	0	0	0	0	0	0	0	0	0	0	0	0	0
L6	8	Lady beetle larva	0	0	0	0	0	0	0	0	0	0	0	0	0	0	0	0	0
L6	8	Other predatory beetles	0	0	0	0	0	1	0	0	1	0	0	0	0	0	0	0	0
L6	8	Adult lacewing	0	2	0	0	0	0	0	0	0	0	0	0	0	0	0	0	0
L6	8	Lacewing larva	0	0	0	0	0	0	0	0	0	0	0	0	0	0	0	0	0
L6	8	Predatory wasps	0	0	0	0	0	0	0	0	1	0	0	0	0	0	0	0	0
L6	8	Predatory bugs	0	0	0	0	3	0	0	0	0	0	0	0	0	0	0	0	0
L6	8	Parasitic wasps	1	1	0	0	0	0	1	0	0	0	0	0	0	0	1	0	0
L6	8	Hoverfly larva	0	0	0	0	0	0	0	0	0	1	0	0	0	1	0	0	0
L6	8	Adult hoverfly	0	0	0	0	0	0	0	0	0	0	0	0	0	0	0	0	0
L6	8	Predatory flies	0	0	1	0	0	0	0	0	0	0	0	0	0	0	0	0	0
L6	8	Tachinid fly	0	0	0	0	0	0	0	0	1	0	0	0	0	0	0	0	0
L7	8	Lady beetle	0	0	0	0	0	0	0	0	0	1	0	2	0	0	0	0	0
L7	8	Lady beetle larva	3	0	0	2	0	0	0	0	0	0	0	0	0	0	0	0	0
L7	8	Other predatory beetles	2	0	0	0	0	0	0	0	0	0	0	0	0	0	0	0	0
L7	8	Adult lacewing	0	0	0	0	0	0	0	0	0	0	0	0	0	0	0	0	0
L7	8	Lacewing larva	0	0	0	2	0	0	0	0	0	0	0	0	0	0	0	0	0
L7	8	Predatory wasps	0	2	0	0	3	0	0	0	0	0	0	0	0	0	0	0	0
L7	8	Predatory bugs	0	0	2	0	0	0	0	0	0	0	0	0	0	0	0	0	0
L7	8	Parasitic wasps	0	0	0	0	4	0	0	0	0	0	0	3	0	0	0	0	0
L7	8	Hoverfly larva	0	0	0	0	0	0	0	0	0	0	0	0	0	0	0	0	0
L7	8	Adult hoverfly	0	0	0	0	0	0	0	1	0	0	0	0	0	0	0	0	0
L7	8	Predatory flies	0	0	0	0	0	0	0	0	0	0	0	0	0	0	0	0	0
L7	8	Tachinid fly	0	0	0	0	0	0	0	3	0	0	2	0	0	1	0	0	0
L8	8	Lady beetle	2	0	0	1	0	0	0	0	0	0	0	0	0	0	0	0	0
L8	8	Lady beetle larva	0	0	0	0	0	0	0	0	0	0	0	1	0	0	0	1	0
L8	8	Other predatory beetles	0	0	0	0	0	0	0	0	1	0	0	0	0	0	1	0	3
L8	8	Adult lacewing	0	0	0	0	0	0	0	0	0	0	0	0	0	0	0	1	0
L8	8	Lacewing larva	1	0	0	0	0	0	0	0	1	0	0	0	0	1	0	0	0
L8	8	Predatory wasps	0	0	0	0	0	0	0	0	0	2	0	0	0	0	1	0	0
L8	8	Predatory bugs	0	0	0	0	0	0	0	0	0	1	0	0	0	0	0	0	0
L8	8	Parasitic wasps	0	0	0	0	0	0	0	1	0	1	0	0	0	0	2	0	0
L8	8	Hoverfly larva	0	0	0	0	0	0	0	0	0	0	0	0	0	0	0	0	0
L8	8	Adult hoverfly	1	0	0	0	1	0	0	0	0	0	0	0	0	0	0	0	0
L8	8	Predatory flies	0	0	0	0	0	0	0	0	0	0	0	0	0	0	4	0	0
L8	8	Tachinid fly	0	0	0	0	0	0	0	0	0	1	0	0	0	0	0	0	0
H1	8	Lady beetle	0	0	0	0	0	0	0	0	0	0	0	0	0	0	0	0	0
H1	8	Lady beetle larva	0	0	1	0	0	0	0	0	0	0	0	0	0	0	0	0	2
H1	8	Other predatory beetles	0	0	0	0	0	0	0	0	0	0	0	0	0	0	0	0	0
H1	8	Adult lacewing	0	0	0	0	0	0	0	0	0	1	0	0	0	0	0	0	0
H1	8	Lacewing larva	0	0	0	0	0	0	0	0	0	0	0	0	0	0	0	0	0
H1	8	Predatory wasps	0	0	0	0	0	0	0	0	0	0	0	0	0	0	0	0	1
H1	8	Predatory bugs	2	0	0	0	0	0	0	2	2	0	0	0	0	0	2	0	0
H1	8	Parasitic wasps	1	0	2	1	0	0	0	0	0	0	0	0	0	0	0	0	0
H1	8	Hoverfly larva	0	0	0	0	0	0	0	0	0	0	0	0	0	0	0	0	0
H1	8	Adult hoverfly	0	0	0	3	0	0	0	0	0	0	0	0	0	0	0	0	1
H1	8	Predatory flies	0	0	0	0	0	0	0	0	0	0	0	0	0	0	0	0	0
H1	8	Tachinid fly	0	0	0	0	0	0	0	0	0	0	0	0	0	0	0	1	1
H2	8	Lady beetle	0	1	0	1	0	0	0	0	0	0	0	0	0	0	0	0	0
H2	8	Lady beetle larva	0	0	0	0	0	0	0	0	0	2	0	0	0	0	0	0	0
H2	8	Other predatory beetles	0	0	0	0	0	0	0	0	0	0	0	0	0	0	0	0	0
H2	8	Adult lacewing	0	1	0	0	0	0	0	0	0	0	0	0	0	0	0	0	0
H2	8	Lacewing larva	0	0	1	0	0	0	0	0	0	0	0	0	0	0	0	0	0
H2	8	Predatory wasps	0	0	0	0	0	0	0	0	0	0	0	0	0	0	0	0	0
H2	8	Predatory bugs	0	0	0	0	0	0	0	0	0	2	0	0	0	1	0	1	0
H2	8	Parasitic wasps	0	0	0	0	0	0	0	0	1	2	0	0	0	0	0	0	0
H2	8	Hoverfly larva	0	0	0	0	0	0	0	0	0	0	0	0	0	0	0	0	0
H2	8	Adult hoverfly	0	0	0	0	0	0	0	1	0	0	0	0	0	0	0	0	0
H2	8	Predatory flies	1	0	0	0	0	0	0	0	0	0	0	0	0	0	0	0	0
H2	8	Tachinid fly	0	0	0	0	0	0	0	0	0	0	1	0	0	0	0	0	0
H3	8	Lady beetle	0	0	0	0	0	0	0	0	0	0	0	0	0	0	0	0	0
H3	8	Lady beetle larva	0	0	0	0	0	0	0	0	0	0	1	3	0	0	0	0	0
H3	8	Other predatory beetles	1	0	0	0	0	0	0	0	0	0	0	0	0	0	0	0	0
H3	8	Adult lacewing	0	0	0	0	0	0	0	0	0	0	0	0	0	0	0	0	0
H3	8	Lacewing larva	0	0	0	0	0	0	0	0	0	0	0	0	0	0	1	0	0
H3	8	Predatory wasps	0	3	0	0	0	1	0	0	0	0	0	0	0	0	0	0	0
H3	8	Predatory bugs	0	3	0	0	0	0	0	0	0	0	0	0	0	0	0	0	0
H3	8	Parasitic wasps	0	2	0	0	0	0	0	0	0	0	0	0	0	0	0	0	0
H3	8	Hoverfly larva	0	0	0	0	0	1	0	0	0	0	0	0	0	0	0	0	0
H3	8	Adult hoverfly	0	0	0	0	0	0	0	0	0	0	0	0	0	0	0	0	0
H3	8	Predatory flies	0	0	0	0	0	0	0	0	0	0	0	0	0	0	0	0	0
H3	8	Tachinid fly	0	0	0	0	0	0	0	0	0	0	0	0	0	0	0	0	0
H4	8	Lady beetle	0	0	0	0	0	0	0	0	0	0	0	0	0	0	1	0	0
H4	8	Lady beetle larva	0	0	0	0	0	0	0	0	0	0	0	0	0	0	0	0	1
H4	8	Other predatory beetles	0	0	1	0	0	0	0	0	0	0	0	0	0	0	0	0	1
H4	8	Adult lacewing	0	0	0	0	0	0	0	0	0	0	0	0	0	0	0	0	0
H4	8	Lacewing larva	0	0	0	0	0	0	0	0	0	0	0	0	0	0	0	0	0
H4	8	Predatory wasps	0	0	0	0	0	0	0	0	0	0	0	0	0	0	0	0	0
H4	8	Predatory bugs	0	0	0	0	0	0	0	0	0	0	0	0	0	0	0	0	0
H4	8	Parasitic wasps	0	0	0	0	0	0	0	0	0	1	0	0	0	0	0	0	0
H4	8	Hoverfly larva	1	0	0	0	0	0	0	0	0	0	0	0	0	0	0	0	0
H4	8	Adult hoverfly	0	0	0	0	0	0	0	0	0	0	0	0	0	0	0	0	0
H4	8	Predatory flies	0	0	0	0	0	0	0	0	0	0	0	0	0	0	0	0	0
H4	8	Tachinid fly	0	0	0	0	0	1	0	0	0	0	0	0	0	0	0	0	0
H5	8	Lady beetle	0	0	0	0	0	0	0	0	0	0	0	1	0	0	0	0	0
H5	8	Lady beetle larva	0	0	0	0	0	0	0	0	0	0	0	0	1	0	0	0	0
H5	8	Other predatory beetles	0	0	0	0	0	0	0	0	0	0	0	0	0	0	0	0	0
H5	8	Adult lacewing	0	0	0	0	0	0	0	0	0	0	0	0	0	0	0	0	0
H5	8	Lacewing larva	0	0	0	0	1	0	0	0	0	0	0	0	0	0	0	1	0
H5	8	Predatory wasps	1	0	0	0	0	0	0	0	0	0	0	0	0	0	0	0	0
H5	8	Predatory bugs	0	0	1	0	0	0	0	0	0	0	0	0	0	0	0	0	0
H5	8	Parasitic wasps	2	0	0	0	0	0	0	0	0	0	0	0	0	0	0	1	0
H5	8	Hoverfly larva	0	0	0	0	0	0	0	0	0	0	0	0	0	0	0	0	0
H5	8	Adult hoverfly	0	0	0	0	0	0	0	0	0	0	0	0	0	0	0	0	0
H5	8	Predatory flies	0	0	0	0	0	0	0	0	0	0	0	0	0	0	0	0	0
H5	8	Tachinid fly	1	0	0	0	0	0	0	0	0	0	0	0	0	0	0	0	0
H6	8	Lady beetle	3	0	0	0	0	0	0	0	0	0	0	0	0	0	0	0	0
H6	8	Lady beetle larva	0	0	0	0	0	0	0	0	0	0	0	0	0	0	0	0	0
H6	8	Other predatory beetles	0	0	0	0	0	0	0	0	0	0	0	0	0	0	2	0	0
H6	8	Adult lacewing	0	0	0	0	0	0	0	0	0	0	0	0	1	0	0	0	0
H6	8	Lacewing larva	0	0	0	0	0	0	0	0	0	0	0	0	0	0	0	0	0
H6	8	Predatory wasps	2	0	0	0	0	0	0	0	0	1	0	0	0	0	0	0	0
H6	8	Predatory bugs	0	0	0	0	0	0	0	0	0	0	0	0	0	0	0	0	0
H6	8	Parasitic wasps	0	0	0	0	0	0	0	0	0	0	0	0	0	0	0	0	0
H6	8	Hoverfly larva	0	0	0	0	0	0	0	0	0	0	0	0	0	0	0	0	0
H6	8	Adult hoverfly	0	0	0	0	0	0	0	0	2	0	0	0	0	0	1	0	0
H6	8	Predatory flies	0	0	0	0	0	0	2	0	0	0	0	0	0	0	0	0	0
H6	8	Tachinid fly	1	0	0	0	0	0	0	0	0	0	0	0	0	0	0	0	0
H7	8	Lady beetle	0	1	0	0	0	0	0	0	0	0	0	0	0	0	0	0	0
H7	8	Lady beetle larva	0	0	0	0	0	0	0	0	0	0	0	0	1	0	0	0	0
H7	8	Other predatory beetles	0	0	0	0	0	0	1	0	0	0	0	0	0	0	0	0	0
H7	8	Adult lacewing	0	0	0	0	0	0	0	0	0	0	0	0	0	0	0	1	0
H7	8	Lacewing larva	1	0	0	0	0	0	0	0	2	0	0	0	0	0	0	0	0
H7	8	Predatory wasps	1	2	0	1	0	0	0	0	2	0	0	0	0	0	0	0	0
H7	8	Predatory bugs	0	3	0	0	0	0	0	0	0	0	0	0	0	0	0	0	0
H7	8	Parasitic wasps	0	3	0	0	0	0	3	0	2	0	0	0	0	0	0	0	0
H7	8	Hoverfly larva	2	0	0	0	0	0	0	0	0	0	0	0	0	0	0	0	0
H7	8	Adult hoverfly	0	0	0	0	0	0	3	0	0	0	0	0	0	0	1	0	0
H7	8	Predatory flies	0	0	0	0	0	0	0	0	1	0	0	0	0	0	1	0	0
H7	8	Tachinid fly	0	0	0	0	0	0	0	0	0	0	1	0	0	0	0	0	0
H8	8	Lady beetle	1	0	1	0	0	0	0	0	0	0	0	1	0	0	0	0	0
H8	8	Lady beetle larva	3	0	0	0	0	0	0	1	1	0	0	0	1	0	0	0	0
H8	8	Other predatory beetles	0	0	0	0	0	0	0	0	0	1	0	0	0	0	0	0	0
H8	8	Adult lacewing	1	0	0	0	0	1	0	0	0	0	0	0	0	0	0	1	0
H8	8	Lacewing larva	0	0	0	0	0	0	0	0	0	0	0	0	0	0	0	0	1
H8	8	Predatory wasps	0	1	0	0	0	0	0	3	0	0	0	0	0	0	0	0	0
H8	8	Predatory bugs	3	0	0	0	1	0	0	0	0	2	0	0	2	0	0	0	0
H8	8	Parasitic wasps	0	0	0	0	0	0	0	0	0	3	0	0	0	0	0	0	0
H8	8	Hoverfly larva	0	0	0	0	0	0	0	0	0	0	0	0	0	0	0	0	0
H8	8	Adult hoverfly	0	0	0	1	0	0	0	0	1	0	0	0	0	0	0	0	0
H8	8	Predatory flies	0	0	0	0	0	0	0	0	0	3	0	0	0	0	0	1	0
H8	8	Tachinid fly	1	0	0	0	0	0	0	0	0	0	0	3	0	0	0	0	0
L1	9	Lady beetle	2	0	0	1	0	0	0	0	0	0	0	0	0	0	0	0	1
L1	9	Lady beetle larva	0	0	0	0	0	0	0	1	0	0	0	0	0	0	0	0	0
L1	9	Other predatory beetles	1	0	0	0	0	0	0	0	0	0	0	0	0	0	0	0	0
L1	9	Adult lacewing	0	0	0	0	0	0	0	0	0	0	0	0	0	0	0	1	0
L1	9	Lacewing larva	0	0	0	0	0	0	0	0	0	0	1	0	0	0	0	0	1
L1	9	Predatory wasps	0	0	0	0	0	2	0	0	0	0	0	0	0	0	0	0	0
L1	9	Predatory bugs	0	0	3	0	0	0	0	1	1	0	0	0	0	1	0	0	0
L1	9	Parasitic wasps	0	0	0	0	0	0	0	0	0	0	0	0	0	0	0	0	0
L1	9	Hoverfly larva	0	0	0	0	0	0	0	0	0	0	0	0	0	0	0	0	0
L1	9	Adult hoverfly	0	0	0	0	0	0	0	0	0	0	0	0	0	0	0	0	0
L1	9	Predatory flies	0	0	0	0	0	0	0	0	0	0	0	0	0	0	0	0	0
L1	9	Tachinid fly	0	0	0	0	0	0	0	0	0	1	1	1	0	0	0	0	0
L2	9	Lady beetle	0	0	0	0	0	0	0	0	0	0	0	1	0	0	0	0	0
L2	9	Lady beetle larva	0	0	0	0	0	0	0	0	0	0	0	0	0	0	0	0	0
L2	9	Other predatory beetles	0	0	0	0	0	0	0	0	0	0	0	0	0	0	1	0	0
L2	9	Adult lacewing	0	0	0	0	0	0	0	0	0	0	0	0	0	0	0	0	0
L2	9	Lacewing larva	0	0	0	0	0	0	0	0	0	0	0	0	0	0	0	0	0
L2	9	Predatory wasps	0	0	0	1	0	0	0	0	0	0	0	0	0	0	0	0	0
L2	9	Predatory bugs	0	2	0	0	0	0	0	0	1	0	0	0	0	0	0	0	0
L2	9	Parasitic wasps	0	0	0	0	0	0	0	0	0	2	0	2	0	0	0	0	0
L2	9	Hoverfly larva	0	0	0	0	0	0	0	0	0	1	0	0	0	0	0	0	0
L2	9	Adult hoverfly	0	0	0	0	0	0	0	0	0	0	0	0	0	0	0	0	0
L2	9	Predatory flies	1	0	0	2	0	0	0	0	0	0	0	0	0	0	0	0	0
L2	9	Tachinid fly	0	2	0	0	0	0	0	0	0	0	0	0	0	0	0	0	0
L3	9	Lady beetle	0	0	0	0	0	0	0	0	0	0	0	0	0	0	0	0	0
L3	9	Lady beetle larva	0	0	0	0	0	0	0	0	0	0	0	0	0	0	0	0	0
L3	9	Other predatory beetles	0	0	0	0	0	0	0	0	0	0	0	0	0	0	0	0	0
L3	9	Adult lacewing	1	0	0	0	0	0	0	0	0	0	0	0	0	0	0	0	0
L3	9	Lacewing larva	0	0	0	0	0	0	0	0	0	0	0	1	0	0	0	0	0
L3	9	Predatory wasps	1	1	0	0	0	0	0	0	0	0	0	0	0	0	0	0	0
L3	9	Predatory bugs	0	0	0	0	0	0	0	0	0	0	0	0	0	1	0	0	0
L3	9	Parasitic wasps	2	1	0	0	1	0	0	0	0	0	0	0	0	0	1	0	0
L3	9	Hoverfly larva	0	0	0	0	0	0	0	0	0	0	0	0	0	0	0	0	0
L3	9	Adult hoverfly	0	0	0	0	0	2	0	1	0	0	0	0	0	0	0	0	0
L3	9	Predatory flies	0	0	0	0	0	0	0	0	0	0	0	0	0	0	0	0	0
L3	9	Tachinid fly	0	0	0	0	0	0	0	0	0	0	0	0	0	0	0	0	0
L4	9	Lady beetle	0	0	0	0	1	0	0	2	0	0	0	0	0	0	0	0	0
L4	9	Lady beetle larva	0	0	0	0	0	0	0	0	0	0	0	2	0	0	0	0	0
L4	9	Other predatory beetles	0	0	0	0	0	0	0	0	0	0	0	0	0	0	0	0	0
L4	9	Adult lacewing	0	0	0	0	0	0	0	0	0	0	0	0	0	0	0	0	0
L4	9	Lacewing larva	0	0	0	0	0	0	0	0	0	0	0	0	0	0	0	0	0
L4	9	Predatory wasps	0	0	0	0	0	0	0	0	0	0	0	0	0	0	0	0	0
L4	9	Predatory bugs	0	0	0	0	0	0	0	0	0	0	0	0	0	0	0	0	0
L4	9	Parasitic wasps	0	0	0	0	0	0	0	0	0	0	0	0	0	0	0	0	0
L4	9	Hoverfly larva	0	0	0	0	1	0	0	0	0	0	0	0	0	0	0	0	2
L4	9	Adult hoverfly	0	0	0	0	0	2	0	0	0	0	0	0	0	0	1	0	0
L4	9	Predatory flies	0	0	0	0	1	0	0	0	0	2	0	0	0	0	1	0	0
L4	9	Tachinid fly	0	0	0	0	0	0	0	0	0	0	1	0	0	0	0	0	0
L5	9	Lady beetle	0	0	0	0	0	0	0	0	0	0	0	0	0	0	0	0	0
L5	9	Lady beetle larva	0	0	0	0	0	0	0	0	0	0	0	0	0	0	0	0	0
L5	9	Other predatory beetles	0	0	0	0	0	0	0	0	0	0	0	0	0	0	0	0	0
L5	9	Adult lacewing	0	0	0	0	0	0	0	0	0	0	0	0	0	0	0	0	0
L5	9	Lacewing larva	0	0	0	0	0	0	0	0	0	0	0	0	0	0	0	0	0
L5	9	Predatory wasps	0	0	0	0	0	0	0	0	0	0	1	0	0	0	0	0	2
L5	9	Predatory bugs	0	0	0	0	0	0	0	0	0	0	0	0	0	0	0	0	0
L5	9	Parasitic wasps	0	0	0	0	0	0	0	0	0	1	0	1	0	0	0	0	0
L5	9	Hoverfly larva	1	0	0	0	0	0	0	0	0	0	0	0	0	0	0	1	0
L5	9	Adult hoverfly	2	0	0	0	0	0	0	0	0	1	0	0	0	0	0	0	1
L5	9	Predatory flies	0	0	0	0	0	0	0	0	2	0	0	0	0	0	0	0	0
L5	9	Tachinid fly	0	0	2	0	0	0	0	0	0	0	0	0	0	0	0	0	0
L6	9	Lady beetle	0	0	1	3	0	0	0	0	0	0	0	2	0	0	0	0	0
L6	9	Lady beetle larva	0	0	0	0	0	0	0	0	0	0	0	0	0	0	0	0	0
L6	9	Other predatory beetles	0	0	0	0	0	0	0	0	0	0	0	0	0	0	0	0	0
L6	9	Adult lacewing	0	0	0	0	0	0	0	0	0	0	0	0	0	0	0	0	0
L6	9	Lacewing larva	0	0	0	1	0	0	0	0	0	0	0	0	0	1	0	0	0
L6	9	Predatory wasps	0	0	0	0	0	0	0	0	0	0	0	0	0	0	0	0	0
L6	9	Predatory bugs	0	3	0	0	0	0	0	1	0	1	0	0	0	0	0	0	0
L6	9	Parasitic wasps	1	0	0	0	0	0	0	0	0	2	0	0	0	0	1	0	0
L6	9	Hoverfly larva	0	0	0	0	0	0	0	0	0	0	0	0	0	0	0	0	0
L6	9	Adult hoverfly	0	0	0	0	0	0	0	0	0	1	0	0	0	0	0	0	0
L6	9	Predatory flies	0	2	0	0	0	0	0	0	0	0	0	0	0	0	0	1	0
L6	9	Tachinid fly	0	0	0	0	0	0	0	0	0	0	0	0	0	0	0	0	1
L7	9	Lady beetle	0	0	0	0	0	0	0	0	0	0	0	0	0	0	0	0	0
L7	9	Lady beetle larva	0	0	0	0	0	0	0	0	0	3	0	1	0	0	1	0	0
L7	9	Other predatory beetles	0	0	0	0	0	0	0	0	0	0	0	0	0	0	0	0	0
L7	9	Adult lacewing	0	0	0	0	0	0	0	0	0	0	0	0	0	0	0	0	0
L7	9	Lacewing larva	0	0	0	0	2	0	0	0	0	0	0	0	0	0	0	0	0
L7	9	Predatory wasps	0	3	0	0	0	0	0	0	0	0	0	0	0	0	0	0	0
L7	9	Predatory bugs	1	0	0	0	0	0	0	0	0	0	0	0	0	0	1	0	0
L7	9	Parasitic wasps	0	1	0	1	0	0	0	0	0	0	0	0	0	0	0	0	0
L7	9	Hoverfly larva	0	0	0	0	0	0	0	0	0	0	0	0	0	0	0	1	0
L7	9	Adult hoverfly	2	0	0	0	0	0	0	0	0	0	0	0	0	0	0	0	0
L7	9	Predatory flies	1	0	0	0	0	0	0	0	0	0	0	0	0	0	0	0	0
L7	9	Tachinid fly	1	0	0	0	0	0	0	0	0	0	1	0	0	0	0	0	0
L8	9	Lady beetle	0	0	0	0	0	0	0	0	0	0	0	0	0	0	0	0	0
L8	9	Lady beetle larva	0	0	0	0	0	0	0	0	0	0	0	0	0	0	0	0	0
L8	9	Other predatory beetles	2	0	0	0	0	0	0	0	0	0	0	0	0	0	0	0	0
L8	9	Adult lacewing	0	0	0	0	0	0	0	0	0	0	0	0	0	0	0	0	0
L8	9	Lacewing larva	0	0	0	0	0	0	0	0	0	0	0	0	0	0	0	0	0
L8	9	Predatory wasps	0	0	0	0	0	0	0	0	0	0	0	0	0	0	0	0	0
L8	9	Predatory bugs	0	0	0	0	0	0	0	0	0	0	0	0	0	0	0	0	0
L8	9	Parasitic wasps	0	0	0	0	0	0	0	0	0	1	0	0	0	0	1	0	0
L8	9	Hoverfly larva	0	0	0	0	0	0	0	0	0	1	0	0	0	0	0	0	0
L8	9	Adult hoverfly	1	0	0	0	0	0	0	0	0	0	0	0	0	1	0	0	0
L8	9	Predatory flies	2	0	0	0	0	0	0	1	0	0	0	0	0	0	0	0	0
L8	9	Tachinid fly	0	0	0	0	0	0	0	0	0	0	1	0	0	0	0	0	0
H1	9	Lady beetle	1	0	0	0	0	0	0	0	0	0	0	0	0	0	0	0	0
H1	9	Lady beetle larva	0	0	1	0	0	0	0	0	0	0	0	0	0	0	0	0	2
H1	9	Other predatory beetles	0	0	0	0	0	0	0	0	0	0	0	0	0	0	0	0	0
H1	9	Adult lacewing	0	0	0	0	0	0	0	0	0	1	0	0	0	0	0	0	0
H1	9	Lacewing larva	0	0	0	0	0	0	0	0	0	0	0	0	0	0	0	0	0
H1	9	Predatory wasps	0	0	0	0	0	0	0	0	0	0	0	0	0	0	0	0	1
H1	9	Predatory bugs	0	0	0	0	0	0	0	0	0	0	0	0	0	0	0	0	0
H1	9	Parasitic wasps	0	0	2	1	0	0	0	0	0	0	0	0	0	0	0	0	0
H1	9	Hoverfly larva	3	0	0	0	0	0	0	0	0	0	0	0	0	0	0	0	0
H1	9	Adult hoverfly	1	0	0	3	0	0	0	0	0	0	0	0	4	0	0	0	1
H1	9	Predatory flies	0	0	0	0	0	0	0	0	0	0	0	0	0	0	0	0	0
H1	9	Tachinid fly	0	0	0	0	0	0	0	0	0	0	0	0	0	0	0	1	1
H2	9	Lady beetle	0	1	0	1	0	0	0	0	0	0	0	0	0	0	0	0	0
H2	9	Lady beetle larva	0	0	0	0	0	0	0	0	0	2	0	0	0	0	0	0	0
H2	9	Other predatory beetles	0	0	2	0	0	0	0	0	3	0	0	0	0	0	0	0	2
H2	9	Adult lacewing	1	1	0	0	0	0	0	0	0	0	0	0	0	0	0	0	2
H2	9	Lacewing larva	0	0	1	0	0	0	0	0	0	0	0	0	0	0	0	0	0
H2	9	Predatory wasps	0	0	0	0	0	0	0	0	0	0	0	0	0	0	0	1	0
H2	9	Predatory bugs	0	3	0	0	0	0	0	0	0	2	0	0	0	0	0	1	0
H2	9	Parasitic wasps	2	1	0	0	0	0	0	0	0	2	0	0	0	0	0	0	0
H2	9	Hoverfly larva	0	0	0	0	0	0	0	0	0	0	0	0	0	0	0	0	0
H2	9	Adult hoverfly	0	0	0	0	0	0	0	1	0	0	0	0	0	0	0	0	0
H2	9	Predatory flies	0	0	0	0	0	0	0	0	0	0	0	0	0	0	0	0	0
H2	9	Tachinid fly	0	0	0	0	0	0	0	0	0	0	0	0	0	0	0	0	0
H3	9	Lady beetle	0	0	0	0	0	0	0	0	0	0	0	1	0	0	0	0	0
H3	9	Lady beetle larva	0	0	0	0	0	0	0	0	0	0	1	0	0	0	0	0	0
H3	9	Other predatory beetles	0	0	0	0	0	0	0	0	0	0	0	0	0	0	0	0	0
H3	9	Adult lacewing	0	0	0	0	0	0	0	0	0	0	0	0	0	0	0	0	0
H3	9	Lacewing larva	0	0	0	0	0	0	0	0	0	0	0	0	0	0	1	0	0
H3	9	Predatory wasps	0	0	0	0	0	1	0	0	0	0	0	0	0	0	0	0	0
H3	9	Predatory bugs	0	0	1	0	0	0	0	0	0	0	0	0	0	0	0	0	0
H3	9	Parasitic wasps	0	0	0	0	0	0	0	0	0	0	0	1	0	0	0	0	0
H3	9	Hoverfly larva	0	0	0	0	0	1	0	0	0	0	0	0	0	0	0	0	0
H3	9	Adult hoverfly	0	0	0	0	0	0	0	0	0	0	0	0	0	0	0	0	0
H3	9	Predatory flies	0	0	0	0	0	0	0	0	0	0	0	0	0	0	0	0	0
H3	9	Tachinid fly	0	0	0	0	0	0	0	0	0	0	0	0	0	0	0	0	0
H4	9	Lady beetle	0	0	0	0	0	0	0	0	0	0	0	0	0	0	1	0	0
H4	9	Lady beetle larva	0	0	0	0	0	0	0	0	0	0	0	0	0	0	0	0	0
H4	9	Other predatory beetles	0	0	0	0	0	0	0	0	0	0	0	0	0	0	0	0	0
H4	9	Adult lacewing	0	0	0	0	0	0	0	0	0	0	0	0	0	0	0	0	0
H4	9	Lacewing larva	0	0	0	0	0	0	0	0	0	0	0	0	0	0	0	1	0
H4	9	Predatory wasps	0	1	0	0	0	0	0	0	0	0	0	0	0	0	0	0	0
H4	9	Predatory bugs	0	0	0	0	0	0	0	0	0	0	0	0	0	0	3	0	0
H4	9	Parasitic wasps	0	0	0	0	0	0	0	0	0	1	0	0	0	0	0	0	0
H4	9	Hoverfly larva	1	0	0	0	0	0	0	0	0	0	0	0	0	0	0	0	0
H4	9	Adult hoverfly	0	0	0	0	0	0	0	0	0	0	0	0	0	0	0	0	0
H4	9	Predatory flies	0	0	0	0	0	0	0	0	0	0	0	0	0	0	0	0	0
H4	9	Tachinid fly	0	0	0	0	0	1	0	0	0	0	0	0	0	0	0	0	0
H5	9	Lady beetle	0	0	0	0	0	0	0	0	0	0	0	0	0	0	0	0	0
H5	9	Lady beetle larva	0	0	0	0	0	0	0	0	0	0	0	0	1	0	0	0	0
H5	9	Other predatory beetles	2	0	0	0	0	0	0	0	0	0	0	0	0	0	0	0	0
H5	9	Adult lacewing	0	0	0	0	0	0	0	0	0	0	0	0	0	0	0	0	0
H5	9	Lacewing larva	0	0	0	0	1	0	0	0	0	0	0	0	0	0	0	1	0
H5	9	Predatory wasps	1	0	0	0	0	0	0	0	0	0	0	0	0	0	0	0	0
H5	9	Predatory bugs	0	0	0	0	0	0	0	0	0	0	0	0	0	0	0	0	0
H5	9	Parasitic wasps	0	2	0	0	0	0	0	0	0	0	0	0	0	0	0	1	0
H5	9	Hoverfly larva	0	0	0	0	0	0	0	0	0	0	0	0	0	0	0	0	0
H5	9	Adult hoverfly	0	0	0	0	0	0	0	0	0	0	0	0	0	0	0	0	0
H5	9	Predatory flies	0	0	0	0	0	0	0	0	0	0	0	0	0	0	0	0	0
H5	9	Tachinid fly	0	0	0	0	0	0	0	0	0	0	0	0	0	0	0	0	0
H6	9	Lady beetle	3	0	0	0	0	0	0	0	0	0	0	0	0	0	0	0	0
H6	9	Lady beetle larva	0	0	0	0	0	0	0	0	0	0	0	0	0	0	0	0	0
H6	9	Other predatory beetles	0	0	0	1	0	0	0	0	0	0	0	0	0	0	0	0	0
H6	9	Adult lacewing	0	0	0	0	0	0	0	0	0	0	0	0	1	0	0	0	0
H6	9	Lacewing larva	0	0	0	0	0	0	0	0	0	0	0	0	0	0	0	0	0
H6	9	Predatory wasps	0	0	0	0	0	0	0	0	0	1	0	0	0	0	0	0	0
H6	9	Predatory bugs	0	0	0	0	0	0	0	0	0	0	0	0	0	0	1	0	0
H6	9	Parasitic wasps	0	0	0	0	0	0	0	0	0	0	0	0	0	0	0	0	0
H6	9	Hoverfly larva	0	0	0	0	0	0	0	0	0	0	0	0	0	0	0	0	0
H6	9	Adult hoverfly	0	0	0	0	0	0	0	0	0	0	0	0	0	0	1	0	0
H6	9	Predatory flies	0	0	0	0	0	0	2	0	0	0	0	0	0	0	0	0	0
H6	9	Tachinid fly	0	0	0	0	0	0	0	0	0	0	0	0	0	0	0	0	0
H7	9	Lady beetle	0	1	0	0	0	0	0	0	0	0	0	1	0	0	0	0	0
H7	9	Lady beetle larva	0	0	0	0	0	0	0	0	0	0	0	0	1	0	0	0	0
H7	9	Other predatory beetles	4	0	0	0	0	0	2	0	0	1	0	0	2	0	0	1	0
H7	9	Adult lacewing	0	0	0	0	0	0	0	0	0	0	0	0	0	0	0	1	0
H7	9	Lacewing larva	0	0	0	0	0	0	0	0	2	0	0	0	0	0	0	0	0
H7	9	Predatory wasps	0	0	0	1	0	0	0	0	0	0	0	0	0	0	0	0	0
H7	9	Predatory bugs	0	0	0	0	0	0	0	0	0	0	0	0	0	0	0	0	0
H7	9	Parasitic wasps	0	0	0	0	0	0	3	0	2	0	0	0	0	0	0	0	0
H7	9	Hoverfly larva	0	0	0	0	0	0	0	0	0	0	0	0	0	0	0	0	0
H7	9	Adult hoverfly	2	0	0	0	0	0	3	0	0	0	0	0	0	0	1	0	0
H7	9	Predatory flies	0	0	0	0	0	0	0	0	1	0	0	0	0	0	1	0	0
H7	9	Tachinid fly	0	0	0	0	0	0	0	0	0	1	0	0	0	0	0	0	0
H8	9	Lady beetle	1	0	1	0	0	0	0	0	0	0	0	0	0	0	0	0	0
H8	9	Lady beetle larva	2	0	0	0	0	0	0	1	1	0	0	0	1	0	0	0	0
H8	9	Other predatory beetles	0	0	0	0	0	0	0	0	0	0	0	0	0	0	0	0	0
H8	9	Adult lacewing	1	0	0	0	0	1	0	0	0	0	0	0	0	0	0	1	0
H8	9	Lacewing larva	0	0	0	0	0	0	0	0	0	0	0	0	0	0	0	0	1
H8	9	Predatory wasps	0	0	0	0	0	0	0	3	1	0	0	0	0	0	0	0	0
H8	9	Predatory bugs	1	0	0	0	1	0	0	0	0	0	0	0	0	0	0	0	0
H8	9	Parasitic wasps	2	0	0	0	0	0	0	0	0	0	0	3	0	0	0	0	0
H8	9	Hoverfly larva	0	0	0	0	0	0	0	0	0	0	0	0	0	0	0	0	0
H8	9	Adult hoverfly	0	0	0	1	0	0	0	0	1	0	0	0	0	0	0	0	1
H8	9	Predatory flies	0	0	0	0	0	0	0	0	0	0	0	0	0	0	0	1	0
H8	9	Tachinid fly	1	1	0	0	0	0	0	0	0	0	0	3	0	0	0	0	0
L1	10	Lady beetle	0	0	0	0	0	0	0	0	0	0	0	0	0	0	0	0	0
L1	10	Lady beetle larva	0	0	0	0	0	1	0	1	1	0	0	0	0	0	0	0	0
L1	10	Other predatory beetles	2	0	0	0	0	0	0	0	0	0	0	0	0	0	0	0	0
L1	10	Adult lacewing	0	0	0	0	3	0	0	0	0	0	0	0	0	0	0	0	0
L1	10	Lacewing larva	0	0	0	0	0	0	0	0	0	0	0	2	0	0	0	0	0
L1	10	Predatory wasps	0	2	0	0	2	0	0	0	0	0	0	3	0	0	0	0	0
L1	10	Predatory bugs	0	0	0	0	0	0	0	0	0	0	0	0	0	0	0	0	0
L1	10	Parasitic wasps	0	1	0	0	0	0	0	0	0	0	0	0	0	0	2	0	0
L1	10	Hoverfly larva	0	0	0	0	0	0	0	0	0	0	0	0	0	0	0	0	0
L1	10	Adult hoverfly	0	0	0	0	1	0	0	0	0	0	0	0	0	0	0	0	0
L1	10	Predatory flies	0	0	0	0	0	0	0	0	0	0	0	0	0	0	0	0	0
L1	10	Tachinid fly	0	0	1	0	0	0	0	1	0	0	0	0	0	0	0	0	0
L2	10	Lady beetle	2	0	0	0	0	0	0	0	0	0	0	0	0	0	0	0	0
L2	10	Lady beetle larva	0	0	0	0	0	0	0	0	0	0	0	0	0	0	0	0	0
L2	10	Other predatory beetles	0	0	0	0	0	0	0	0	0	0	0	0	0	0	0	0	0
L2	10	Adult lacewing	0	0	0	0	0	0	0	0	0	0	0	0	0	0	0	0	0
L2	10	Lacewing larva	0	0	0	0	0	0	0	0	0	0	0	0	0	0	0	0	0
L2	10	Predatory wasps	0	0	0	0	0	0	0	0	0	0	0	0	0	0	0	0	0
L2	10	Predatory bugs	0	0	0	0	0	0	0	0	0	0	0	0	0	0	0	3	0
L2	10	Parasitic wasps	0	0	0	0	0	0	0	0	0	0	0	0	0	0	0	0	0
L2	10	Hoverfly larva	0	0	0	0	0	0	0	0	0	0	0	0	0	0	0	0	0
L2	10	Adult hoverfly	0	0	0	0	0	0	0	0	0	0	0	0	0	0	0	0	0
L2	10	Predatory flies	2	0	0	0	0	1	0	0	0	0	0	0	0	0	0	0	0
L2	10	Tachinid fly	0	0	2	0	0	0	0	0	0	0	0	0	0	0	0	0	0
L3	10	Lady beetle	0	0	0	0	0	0	0	0	0	0	0	0	0	0	0	0	0
L3	10	Lady beetle larva	0	0	1	0	0	0	0	0	0	0	0	1	0	0	0	0	0
L3	10	Other predatory beetles	0	0	0	0	0	0	0	0	0	0	0	0	0	0	0	0	0
L3	10	Adult lacewing	0	0	0	0	0	0	0	0	0	0	0	0	0	0	0	0	0
L3	10	Lacewing larva	0	0	0	0	0	0	0	0	0	3	0	0	0	0	0	0	0
L3	10	Predatory wasps	0	0	0	0	0	0	0	0	0	0	0	0	0	0	3	0	0
L3	10	Predatory bugs	0	0	0	0	0	0	0	0	0	0	0	0	0	0	0	0	0
L3	10	Parasitic wasps	0	0	0	0	0	0	0	0	1	6	0	0	0	0	0	0	0
L3	10	Hoverfly larva	0	0	0	0	0	0	0	0	0	0	0	0	0	0	0	0	0
L3	10	Adult hoverfly	0	0	0	0	0	0	0	0	0	0	0	0	0	0	0	0	0
L3	10	Predatory flies	2	0	0	0	0	0	0	0	3	0	0	0	0	0	0	0	0
L3	10	Tachinid fly	1	0	0	0	0	0	0	0	0	0	0	0	0	0	0	0	0
L4	10	Lady beetle	0	0	0	0	0	0	0	0	0	0	0	0	0	0	0	0	0
L4	10	Lady beetle larva	0	1	0	0	0	0	0	0	0	0	0	0	0	0	0	1	0
L4	10	Other predatory beetles	1	2	1	0	0	1	2	0	0	0	0	0	0	0	0	0	0
L4	10	Adult lacewing	0	0	0	0	0	0	0	0	0	0	0	0	0	0	0	0	0
L4	10	Lacewing larva	1	0	0	0	0	0	0	0	0	0	0	0	0	0	0	0	0
L4	10	Predatory wasps	0	0	0	0	0	0	0	0	0	0	0	0	0	0	0	0	0
L4	10	Predatory bugs	0	2	0	0	0	0	0	0	0	0	0	0	0	0	0	0	0
L4	10	Parasitic wasps	0	0	0	0	0	0	0	0	0	0	0	1	0	0	0	0	0
L4	10	Hoverfly larva	0	0	0	0	0	0	0	0	0	0	0	0	0	0	0	0	0
L4	10	Adult hoverfly	0	0	0	0	0	0	0	0	0	0	0	0	0	0	0	0	0
L4	10	Predatory flies	0	0	1	0	0	0	0	0	0	0	0	1	0	0	0	0	2
L4	10	Tachinid fly	0	0	0	1	0	0	0	0	0	1	0	0	0	0	0	0	0
L5	10	Lady beetle	0	0	0	0	0	0	0	1	0	0	0	0	0	0	0	0	0
L5	10	Lady beetle larva	0	0	0	0	0	0	0	0	0	0	0	0	0	0	0	0	0
L5	10	Other predatory beetles	0	0	0	0	0	0	0	0	0	2	0	0	1	0	0	0	0
L5	10	Adult lacewing	0	0	0	0	0	0	0	0	0	0	0	0	0	0	0	0	0
L5	10	Lacewing larva	0	0	0	0	0	1	0	0	0	0	0	0	0	0	0	0	0
L5	10	Predatory wasps	2	1	0	0	0	0	0	0	0	0	0	0	0	0	0	0	0
L5	10	Predatory bugs	0	0	0	0	0	0	0	0	0	0	0	0	0	0	0	0	0
L5	10	Parasitic wasps	1	0	0	0	0	0	0	0	0	0	0	0	0	0	0	0	0
L5	10	Hoverfly larva	0	0	0	0	0	0	0	0	0	0	0	0	0	0	0	0	0
L5	10	Adult hoverfly	1	0	0	0	0	0	0	0	0	0	0	0	0	0	0	0	0
L5	10	Predatory flies	0	0	0	0	0	0	0	0	0	0	0	0	0	0	0	0	0
L5	10	Tachinid fly	0	0	0	0	0	0	0	0	0	0	0	0	0	0	0	0	0
L6	10	Lady beetle	2	0	0	0	0	0	0	0	0	0	0	0	0	0	0	0	0
L6	10	Lady beetle larva	0	0	0	0	0	0	0	0	2	0	0	0	0	0	0	0	0
L6	10	Other predatory beetles	0	0	0	0	0	0	0	0	0	0	0	0	0	0	0	0	0
L6	10	Adult lacewing	0	0	0	0	0	0	0	0	0	0	0	0	0	0	0	0	0
L6	10	Lacewing larva	0	0	0	0	0	0	0	0	0	0	0	0	0	0	0	0	0
L6	10	Predatory wasps	0	0	0	0	1	0	0	0	1	0	0	0	0	0	0	0	0
L6	10	Predatory bugs	0	0	0	0	0	0	0	0	0	0	0	0	0	0	1	0	0
L6	10	Parasitic wasps	0	0	0	0	0	0	0	0	0	0	0	0	0	0	0	0	0
L6	10	Hoverfly larva	0	0	0	0	0	0	0	0	0	0	0	0	0	0	0	0	0
L6	10	Adult hoverfly	0	0	0	0	0	0	0	0	0	0	4	0	0	0	0	0	0
L6	10	Predatory flies	0	1	0	0	0	0	0	0	0	0	0	0	0	0	0	0	0
L6	10	Tachinid fly	0	0	0	0	0	0	0	0	0	0	1	0	0	0	1	0	0
L7	10	Lady beetle	2	0	0	0	0	0	0	0	0	0	0	0	0	0	0	0	0
L7	10	Lady beetle larva	1	0	0	0	0	0	0	0	0	0	0	2	0	0	0	0	0
L7	10	Other predatory beetles	0	0	0	0	0	0	0	0	0	0	0	0	0	0	0	0	0
L7	10	Adult lacewing	0	0	0	0	0	0	0	0	0	0	0	0	0	0	0	0	0
L7	10	Lacewing larva	0	0	0	0	0	0	0	0	0	0	0	0	0	0	0	0	0
L7	10	Predatory wasps	0	0	0	0	0	0	0	0	0	0	0	0	0	0	0	0	0
L7	10	Predatory bugs	0	0	0	1	0	0	1	0	0	2	0	0	0	0	0	0	0
L7	10	Parasitic wasps	0	1	0	0	0	0	0	0	0	0	0	1	0	0	0	0	0
L7	10	Hoverfly larva	0	0	0	0	0	0	0	0	0	1	0	0	0	0	0	0	0
L7	10	Adult hoverfly	0	0	0	0	0	0	0	0	0	0	0	0	0	0	0	0	0
L7	10	Predatory flies	0	0	0	0	0	0	0	0	0	0	0	0	0	0	0	0	0
L7	10	Tachinid fly	0	0	0	0	0	0	0	0	0	0	0	0	0	0	0	0	0
L8	10	Lady beetle	0	0	0	0	0	0	0	0	0	0	0	0	0	0	0	0	0
L8	10	Lady beetle larva	0	0	0	0	0	0	0	0	1	0	0	0	0	0	0	0	0
L8	10	Other predatory beetles	1	0	1	0	0	1	0	0	0	0	0	0	0	0	0	0	0
L8	10	Adult lacewing	1	0	0	0	0	0	0	0	0	0	0	0	0	0	0	0	0
L8	10	Lacewing larva	1	0	0	0	0	0	0	0	0	0	0	0	0	0	0	0	0
L8	10	Predatory wasps	0	0	0	0	0	0	1	0	0	0	0	0	0	0	0	0	0
L8	10	Predatory bugs	0	0	0	0	0	0	0	0	0	1	1	0	0	0	0	0	0
L8	10	Parasitic wasps	0	0	0	0	0	0	0	0	0	0	0	0	0	0	0	0	0
L8	10	Hoverfly larva	0	0	0	0	0	0	0	0	0	0	0	0	0	0	0	0	0
L8	10	Adult hoverfly	1	0	0	0	0	0	0	0	0	0	0	0	0	0	0	1	0
L8	10	Predatory flies	0	0	0	0	0	0	0	0	0	0	0	0	0	0	0	0	0
L8	10	Tachinid fly	2	2	0	0	0	0	0	0	0	0	0	1	0	0	0	0	0
H1	10	Lady beetle	1	0	0	0	0	0	1	0	0	0	0	0	0	0	0	0	0
H1	10	Lady beetle larva	0	0	0	0	0	3	0	0	0	0	0	0	0	0	0	0	0
H1	10	Other predatory beetles	0	0	0	0	0	0	0	0	0	0	0	0	0	0	0	0	0
H1	10	Adult lacewing	0	0	0	0	0	0	0	0	0	0	0	0	2	0	0	0	0
H1	10	Lacewing larva	0	0	0	0	0	0	0	0	0	0	0	0	0	0	0	0	0
H1	10	Predatory wasps	0	0	0	0	0	0	0	0	0	0	0	0	0	0	0	0	0
H1	10	Predatory bugs	0	0	0	0	0	0	0	0	0	0	0	0	0	0	3	0	0
H1	10	Parasitic wasps	0	0	0	0	1	0	0	0	0	0	0	0	0	0	0	0	0
H1	10	Hoverfly larva	0	0	0	0	0	0	0	0	0	0	0	0	0	0	0	0	0
H1	10	Adult hoverfly	0	0	0	0	0	0	0	0	0	3	0	0	0	0	0	0	0
H1	10	Predatory flies	0	0	0	0	0	0	0	0	0	0	0	0	0	0	0	0	0
H1	10	Tachinid fly	0	0	0	0	0	0	0	0	0	0	0	0	1	0	0	0	0
H2	10	Lady beetle	0	0	0	0	0	0	0	0	0	0	0	0	0	0	0	0	0
H2	10	Lady beetle larva	1	0	0	0	0	0	0	0	0	0	0	3	0	0	0	0	0
H2	10	Other predatory beetles	0	0	0	0	0	0	1	0	0	0	0	0	0	0	0	0	0
H2	10	Adult lacewing	0	0	0	0	0	0	0	0	0	0	0	0	0	0	0	0	0
H2	10	Lacewing larva	0	0	0	0	0	0	0	0	0	0	0	0	0	0	0	0	0
H2	10	Predatory wasps	0	0	0	0	0	0	0	0	0	0	0	0	0	0	0	0	0
H2	10	Predatory bugs	0	0	0	0	0	0	0	0	0	0	0	0	0	0	0	0	0
H2	10	Parasitic wasps	0	0	0	0	0	0	0	0	0	0	0	3	0	0	0	0	0
H2	10	Hoverfly larva	1	0	0	0	1	0	0	0	0	0	0	0	0	0	0	0	0
H2	10	Adult hoverfly	1	0	0	0	0	0	0	0	0	0	0	0	0	0	0	0	0
H2	10	Predatory flies	0	0	0	0	0	0	0	0	0	0	0	0	0	0	0	0	0
H2	10	Tachinid fly	0	0	0	0	0	0	0	0	0	0	0	0	0	0	0	0	0
H3	10	Lady beetle	0	0	0	0	0	0	0	0	0	0	0	0	0	1	0	0	0
H3	10	Lady beetle larva	2	0	0	0	0	0	0	0	0	0	0	0	0	0	0	0	0
H3	10	Other predatory beetles	2	0	0	0	0	2	0	0	0	0	0	0	0	0	0	0	0
H3	10	Adult lacewing	0	0	0	0	0	0	0	0	0	0	0	0	0	0	0	0	0
H3	10	Lacewing larva	0	0	0	0	0	0	0	0	0	0	0	0	0	0	0	0	0
H3	10	Predatory wasps	0	1	0	0	0	0	0	0	0	0	0	0	0	0	0	0	0
H3	10	Predatory bugs	0	0	1	0	0	0	0	0	0	0	0	0	0	0	0	0	0
H3	10	Parasitic wasps	0	0	0	0	0	0	0	0	0	0	0	0	0	0	0	0	0
H3	10	Hoverfly larva	0	1	0	0	0	0	0	0	0	0	0	0	0	0	0	0	0
H3	10	Adult hoverfly	1	0	0	1	0	0	0	0	0	0	0	0	0	0	0	2	1
H3	10	Predatory flies	0	0	0	0	0	0	0	0	0	0	0	0	0	0	0	0	0
H3	10	Tachinid fly	0	0	0	0	0	0	0	0	0	0	1	0	0	0	0	0	0
H4	10	Lady beetle	0	0	0	0	0	0	0	0	0	0	0	0	0	0	0	1	2
H4	10	Lady beetle larva	0	0	0	0	1	0	0	0	0	0	0	0	0	0	1	0	0
H4	10	Other predatory beetles	0	0	1	0	0	0	0	0	0	0	0	0	0	0	0	0	0
H4	10	Adult lacewing	0	0	0	0	0	0	0	0	0	0	0	0	0	0	0	1	0
H4	10	Lacewing larva	0	1	0	0	0	0	0	0	0	0	0	0	0	0	0	0	0
H4	10	Predatory wasps	0	0	0	0	0	0	0	0	0	0	0	0	0	0	0	0	1
H4	10	Predatory bugs	0	0	0	0	0	0	0	0	0	0	0	0	1	0	0	0	0
H4	10	Parasitic wasps	0	0	0	0	0	0	0	0	0	0	0	0	0	0	0	1	0
H4	10	Hoverfly larva	0	0	0	0	0	0	0	0	0	0	0	0	0	0	0	1	0
H4	10	Adult hoverfly	0	0	0	0	0	0	0	0	0	0	0	0	0	0	0	0	0
H4	10	Predatory flies	0	0	0	0	1	0	0	0	0	0	0	0	0	0	1	0	0
H4	10	Tachinid fly	0	0	0	1	0	0	0	0	0	0	0	0	0	0	0	0	0
H5	10	Lady beetle	0	1	0	0	0	0	0	0	0	0	0	0	0	0	0	0	0
H5	10	Lady beetle larva	0	0	1	1	0	0	0	0	0	0	0	1	0	0	1	0	1
H5	10	Other predatory beetles	0	0	0	0	0	0	0	0	0	0	1	0	0	0	0	0	0
H5	10	Adult lacewing	0	0	0	0	0	0	0	0	0	0	0	0	0	0	0	0	0
H5	10	Lacewing larva	0	0	0	0	0	0	0	0	0	0	0	0	0	0	0	0	0
H5	10	Predatory wasps	0	0	0	0	0	0	0	0	0	0	0	0	0	0	0	1	0
H5	10	Predatory bugs	0	0	0	0	0	0	0	0	0	0	0	0	0	1	1	0	0
H5	10	Parasitic wasps	0	1	0	0	0	0	0	0	0	0	0	0	0	0	0	0	0
H5	10	Hoverfly larva	0	0	0	0	0	0	0	0	0	0	0	0	0	0	0	0	0
H5	10	Adult hoverfly	2	0	0	0	0	0	2	0	1	0	0	0	0	0	0	0	0
H5	10	Predatory flies	0	0	0	0	0	0	0	0	0	0	0	0	0	0	0	0	0
H5	10	Tachinid fly	0	1	0	0	0	0	0	0	0	0	0	0	0	0	0	1	0
H6	10	Lady beetle	0	0	0	0	0	0	0	0	0	0	0	0	0	0	0	0	0
H6	10	Lady beetle larva	2	0	0	0	0	0	0	0	0	0	1	0	0	0	0	1	0
H6	10	Other predatory beetles	0	0	0	0	0	0	0	0	0	0	0	0	0	0	0	0	0
H6	10	Adult lacewing	0	0	0	0	0	0	0	0	0	0	0	0	0	0	1	0	0
H6	10	Lacewing larva	0	0	0	0	0	0	0	0	1	0	0	0	0	0	0	0	0
H6	10	Predatory wasps	1	0	0	0	0	0	0	0	0	0	0	0	0	0	1	0	0
H6	10	Predatory bugs	0	0	0	0	0	0	0	0	0	0	0	1	0	0	0	0	0
H6	10	Parasitic wasps	0	0	0	0	1	0	0	0	0	0	0	0	0	0	0	0	0
H6	10	Hoverfly larva	0	0	0	0	0	0	3	0	0	0	1	0	0	0	0	0	0
H6	10	Adult hoverfly	0	0	0	0	0	0	0	0	1	0	0	0	0	0	0	0	0
H6	10	Predatory flies	0	0	0	0	0	0	0	0	0	0	0	0	0	0	0	0	0
H6	10	Tachinid fly	0	0	0	0	0	0	0	0	0	0	0	0	0	0	0	1	0
H7	10	Lady beetle	0	0	0	0	0	0	0	0	0	0	0	0	0	0	0	0	0
H7	10	Lady beetle larva	0	0	0	0	0	0	0	0	0	0	0	0	0	0	0	0	0
H7	10	Other predatory beetles	0	0	0	0	0	0	0	0	0	0	0	0	0	0	2	0	0
H7	10	Adult lacewing	3	0	0	0	0	0	0	0	0	0	0	0	0	0	2	0	0
H7	10	Lacewing larva	0	0	0	0	0	3	0	0	0	0	1	0	0	0	0	0	0
H7	10	Predatory wasps	0	1	0	0	0	0	0	0	0	0	0	0	0	0	0	0	0
H7	10	Predatory bugs	0	0	0	0	0	0	1	1	0	0	0	0	0	0	0	0	0
H7	10	Parasitic wasps	0	0	0	0	0	0	0	0	0	0	0	1	0	0	3	0	0
H7	10	Hoverfly larva	0	0	0	0	0	1	0	0	1	0	0	0	0	1	0	0	0
H7	10	Adult hoverfly	2	0	0	0	0	0	0	0	0	1	0	0	0	0	2	0	0
H7	10	Predatory flies	0	1	0	0	0	0	0	0	0	1	0	0	0	0	0	0	0
H7	10	Tachinid fly	0	0	0	0	0	0	0	0	0	0	0	0	0	0	0	0	0
H8	10	Lady beetle	0	1	0	0	0	0	0	0	0	0	0	0	0	0	0	0	0
H8	10	Lady beetle larva	0	0	0	0	0	0	0	0	0	0	0	0	0	0	0	0	0
H8	10	Other predatory beetles	0	0	0	0	0	0	0	0	0	0	0	0	0	0	0	0	0
H8	10	Adult lacewing	0	0	0	0	0	0	0	0	0	0	1	0	0	0	0	0	0
H8	10	Lacewing larva	1	0	0	0	0	0	0	0	0	0	0	0	0	0	0	0	0
H8	10	Predatory wasps	0	0	0	0	0	0	0	0	0	0	0	0	0	0	0	0	0
H8	10	Predatory bugs	0	0	0	0	0	0	0	0	0	2	0	0	3	0	0	1	0
H8	10	Parasitic wasps	3	0	0	1	0	0	0	0	0	0	0	0	0	0	0	0	0
H8	10	Hoverfly larva	0	0	0	0	0	0	0	0	0	0	0	0	0	0	0	0	0
H8	10	Adult hoverfly	1	0	0	0	0	0	0	0	0	0	0	0	0	0	0	0	0
H8	10	Predatory flies	1	0	0	0	1	0	1	0	0	0	0	0	0	0	0	0	0
H8	10	Tachinid fly	0	0	0	0	0	0	0	1	0	0	1	0	0	0	0	0	0
L1	11	Lady beetle	1	0	0	0	0	0	0	0	0	0	0	0	0	0	0	0	1
L1	11	Lady beetle larva	1	0	0	0	0	0	0	0	0	0	0	2	0	0	0	1	0
L1	11	Other predatory beetles	0	0	0	0	0	0	0	0	0	0	0	0	0	0	0	0	3
L1	11	Adult lacewing	0	0	0	0	1	0	1	0	0	0	0	0	0	0	1	0	0
L1	11	Lacewing larva	0	0	0	0	0	0	0	0	0	0	0	0	0	0	0	0	0
L1	11	Predatory wasps	0	0	0	0	0	0	0	1	0	0	0	0	0	0	0	0	0
L1	11	Predatory bugs	0	1	0	0	0	0	0	0	1	0	0	0	0	0	0	0	0
L1	11	Parasitic wasps	0	0	0	0	0	0	0	0	0	0	0	0	0	0	0	1	1
L1	11	Hoverfly larva	0	0	0	0	0	0	0	0	0	0	0	0	0	0	0	0	0
L1	11	Adult hoverfly	1	0	0	0	0	0	0	0	0	0	0	0	0	0	0	0	0
L1	11	Predatory flies	2	0	0	1	0	0	0	0	0	0	0	0	0	0	0	0	0
L1	11	Tachinid fly	0	0	0	0	0	0	0	0	0	0	0	0	0	0	0	0	0
L2	11	Lady beetle	0	0	0	0	0	0	0	0	0	0	0	0	0	0	0	0	0
L2	11	Lady beetle larva	0	0	0	0	0	0	0	0	0	0	0	0	0	0	0	0	0
L2	11	Other predatory beetles	0	0	0	0	0	0	0	0	0	0	0	0	0	0	0	0	0
L2	11	Adult lacewing	0	0	0	1	0	0	0	0	0	1	0	0	0	0	0	0	0
L2	11	Lacewing larva	1	0	0	0	0	0	1	0	0	0	0	0	0	0	1	0	0
L2	11	Predatory wasps	0	0	0	0	0	0	1	0	0	1	0	0	0	0	0	0	0
L2	11	Predatory bugs	0	0	0	0	0	0	0	0	0	0	0	0	0	0	1	0	0
L2	11	Parasitic wasps	0	0	0	0	0	0	0	0	0	0	0	0	0	0	0	0	0
L2	11	Hoverfly larva	0	0	0	0	0	0	0	0	0	0	0	0	0	0	0	0	0
L2	11	Adult hoverfly	0	0	0	0	0	0	0	0	0	1	0	1	0	0	0	0	0
L2	11	Predatory flies	0	0	0	0	0	0	1	0	0	0	0	0	0	0	0	0	0
L2	11	Tachinid fly	0	0	0	0	0	0	0	0	0	0	0	0	0	0	0	1	0
L3	11	Lady beetle	2	0	0	0	0	0	0	0	0	0	0	0	0	0	0	0	0
L3	11	Lady beetle larva	0	0	0	0	0	1	0	0	0	0	0	0	0	0	0	0	0
L3	11	Other predatory beetles	0	0	0	0	0	0	0	0	0	0	0	0	0	0	0	0	0
L3	11	Adult lacewing	0	0	0	0	0	0	0	0	0	0	0	0	0	0	0	0	0
L3	11	Lacewing larva	0	0	0	0	0	0	0	0	0	0	0	0	0	0	0	0	0
L3	11	Predatory wasps	0	0	0	0	0	0	1	0	0	0	0	0	0	0	0	0	0
L3	11	Predatory bugs	0	0	0	1	0	0	0	1	0	0	0	0	0	0	0	0	0
L3	11	Parasitic wasps	0	0	0	0	0	0	0	0	0	0	0	1	0	0	0	0	0
L3	11	Hoverfly larva	0	0	0	0	0	0	0	0	0	0	0	0	0	0	0	0	0
L3	11	Adult hoverfly	0	0	0	0	0	0	0	0	0	0	0	0	0	0	0	0	0
L3	11	Predatory flies	0	0	1	0	0	0	0	0	0	0	0	0	0	0	0	0	0
L3	11	Tachinid fly	0	0	0	0	0	0	0	0	0	0	3	0	1	0	0	0	0
L4	11	Lady beetle	0	0	0	0	0	1	0	0	0	0	0	1	0	0	0	0	0
L4	11	Lady beetle larva	0	0	0	0	0	0	0	1	0	0	0	0	0	0	0	0	2
L4	11	Other predatory beetles	1	0	0	0	0	0	0	0	0	0	0	0	0	0	0	0	0
L4	11	Adult lacewing	0	0	0	0	0	0	0	0	0	0	0	0	0	0	0	0	0
L4	11	Lacewing larva	3	0	0	0	0	0	0	0	0	0	0	0	0	0	0	0	0
L4	11	Predatory wasps	0	0	0	0	0	0	0	0	0	0	0	0	0	0	0	0	0
L4	11	Predatory bugs	0	0	0	0	0	0	0	0	0	0	0	0	0	0	0	0	0
L4	11	Parasitic wasps	1	0	0	0	0	0	0	0	0	0	0	0	0	0	0	0	0
L4	11	Hoverfly larva	0	0	0	0	0	0	0	0	0	0	0	0	0	0	0	0	0
L4	11	Adult hoverfly	0	0	0	0	0	0	0	0	0	0	0	0	0	0	0	0	0
L4	11	Predatory flies	0	0	0	0	0	0	0	1	0	0	3	0	0	0	0	0	0
L4	11	Tachinid fly	0	0	0	0	0	0	0	0	0	0	0	0	0	0	0	0	0
L5	11	Lady beetle	1	0	0	0	0	0	0	0	0	0	0	0	0	0	0	0	0
L5	11	Lady beetle larva	0	1	0	0	0	0	0	0	0	0	0	0	1	0	0	0	0
L5	11	Other predatory beetles	0	0	0	0	0	0	0	0	0	0	0	0	0	0	0	0	0
L5	11	Adult lacewing	2	0	0	0	0	0	0	0	0	0	0	0	0	0	0	0	0
L5	11	Lacewing larva	1	0	0	0	0	0	0	0	0	0	0	0	0	0	0	0	0
L5	11	Predatory wasps	0	1	0	0	0	0	0	0	0	0	0	0	0	0	0	0	0
L5	11	Predatory bugs	0	2	0	0	0	0	0	0	0	0	0	0	0	2	0	0	0
L5	11	Parasitic wasps	0	0	0	0	0	0	0	0	0	0	0	0	0	0	0	0	0
L5	11	Hoverfly larva	0	0	0	0	0	0	0	0	0	0	0	0	0	0	0	0	0
L5	11	Adult hoverfly	0	0	0	0	0	0	0	0	0	0	0	0	0	0	0	0	0
L5	11	Predatory flies	0	0	0	0	0	1	0	0	0	0	0	0	0	0	0	0	0
L5	11	Tachinid fly	0	0	1	0	0	0	0	0	0	0	0	0	0	0	1	0	0
L6	11	Lady beetle	0	0	0	0	0	0	0	1	0	1	0	0	0	0	0	0	0
L6	11	Lady beetle larva	0	1	0	0	0	0	0	0	0	0	0	0	0	0	0	0	0
L6	11	Other predatory beetles	0	0	0	0	0	0	0	0	0	0	0	1	0	0	0	0	0
L6	11	Adult lacewing	0	0	0	0	0	0	1	0	0	0	0	0	0	1	0	0	0
L6	11	Lacewing larva	0	0	0	0	0	0	0	0	0	0	0	0	0	0	0	0	0
L6	11	Predatory wasps	0	0	0	0	0	0	0	0	0	0	1	0	0	0	0	0	0
L6	11	Predatory bugs	1	0	0	0	0	0	0	0	0	0	0	0	0	0	0	0	0
L6	11	Parasitic wasps	0	0	0	0	0	0	0	0	0	1	0	0	0	0	0	1	0
L6	11	Hoverfly larva	0	0	0	0	0	0	0	0	0	0	0	0	0	0	0	0	0
L6	11	Adult hoverfly	0	0	0	0	0	0	0	0	0	0	0	0	0	0	1	0	0
L6	11	Predatory flies	0	0	0	0	0	0	0	0	0	0	1	0	0	0	0	0	0
L6	11	Tachinid fly	0	1	0	0	0	0	0	0	0	0	0	0	0	0	1	0	0
L7	11	Lady beetle	2	0	0	0	0	0	1	0	0	0	0	0	0	0	0	0	0
L7	11	Lady beetle larva	1	0	0	0	0	0	0	0	0	0	0	0	0	0	1	0	0
L7	11	Other predatory beetles	1	0	1	0	0	0	2	0	1	0	0	0	0	0	0	0	0
L7	11	Adult lacewing	0	0	0	1	0	0	0	0	0	0	0	0	0	0	0	0	0
L7	11	Lacewing larva	0	0	0	0	0	0	0	1	0	0	0	0	0	0	0	0	0
L7	11	Predatory wasps	2	0	0	0	0	0	0	0	0	0	0	0	0	0	0	0	1
L7	11	Predatory bugs	0	0	0	0	0	0	0	0	1	0	0	0	0	0	0	0	0
[truncated: 306 more rows]
